# Supplementary material for: How children and adults keep track of real information when thinking counterfactually
Source: PLoS One. 2020 Dec 4;15(12):e0242967. doi: 10.1371/journal.pone.0242967 (PMC7717521; doi:10.1371/journal.pone.0242967)
Supplement: S1 Data — (XLSX) [file pone.0242967.s002.xlsx]

## Sheet: Exp1_Data
participant	sex	questionnaire	question number	story	Even if/If	CorrectResponse1	CorrectResponse2	Resp1	Resp2	Correct1(counterfactual)	Correct2(epistemic_status)
1	H	1	1	8	Even if	A	B	A	B	1	1
1	H	1	2	4	Even if	B	B	A	B	0	1
1	H	1	3	3	If	B	A	A	A	0	1
1	H	1	4	6	If	A	B	A	C	1	0
1	H	1	5	5	Even if	A	A	A	B	1	0
1	H	1	6	1	Even if	A	A	A	A	1	1
1	H	1	7	2	If	B	B	B	C	1	0
1	H	1	8	7	If	A	A	A	B	1	0
2	M	2	1	8	If	A	A	A	A	1	1
2	M	2	2	4	If	B	A	A	A	0	1
2	M	2	3	3	Even if	B	B	B	A	1	0
2	M	2	4	6	Even if	A	A	B	A	0	1
2	M	2	5	5	If	A	B	A	B	1	1
2	M	2	6	1	If	A	B	A	B	1	1
2	M	2	7	2	Even if	B	A	B	A	1	1
2	M	2	8	7	Even if	A	B	A	B	1	1
3	H	3	1	8	Even if	A	A	A	B	1	0
3	H	3	2	4	Even if	B	A	B	A	1	1
3	H	3	3	6	If	A	A	A	B	1	0
3	H	3	4	7	If	A	B	A	B	1	1
3	H	3	5	5	Even if	A	B	A	B	1	1
3	H	3	6	2	If	B	A	B	A	1	1
3	H	3	7	1	Even if	A	B	A	B	1	1
3	H	3	8	3	If	B	B	B	B	1	1
4	H	4	1	8	If	A	B	A	B	1	1
4	H	4	2	4	If	B	B	B	B	1	1
4	H	4	3	6	Even if	A	B	B	A	0	0
4	H	4	4	7	Even if	A	A	A	B	1	0
4	H	4	5	5	If	A	A	A	A	1	1
4	H	4	6	2	Even if	B	B	B	B	1	1
4	H	4	7	1	If	A	A	A	B	1	0
4	H	4	8	3	Even if	B	A	B	B	1	0
5	M	5	1	5	Even if	A	A	A	A	1	1
5	M	5	2	8	Even if	A	B	A	B	1	1
5	M	5	3	2	If	B	B	B	B	1	1
5	M	5	4	3	If	B	A	B	A	1	1
5	M	5	5	4	Even if	B	B	B	B	1	1
5	M	5	6	6	If	A	B	A	B	1	1
5	M	5	7	7	If	A	A	A	A	1	1
5	M	5	8	1	Even if	A	A	A	A	1	1
6	H	6	1	5	If	A	B	A	A	1	0
6	H	6	2	8	If	A	A	A	A	1	1
6	H	6	3	2	Even if	B	A	B	A	1	1
6	H	6	4	3	Even if	B	B	B	B	1	1
6	H	6	5	4	If	B	A	B	A	1	1
6	H	6	6	6	Even if	A	A	A	B	1	0
6	H	6	7	7	Even if	A	B	A	B	1	1
6	H	6	8	1	If	A	B	A	B	1	1
7	M	7	1	5	Even if	A	B	A	B	1	1
7	M	7	2	6	If	A	A	A	A	1	1
7	M	7	3	1	Even if	A	B	A	B	1	1
7	M	7	4	2	If	B	A	B	A	1	1
7	M	7	5	7	If	A	B	A	B	1	1
7	M	7	6	8	Even if	A	A	A	A	1	1
7	M	7	7	3	If	B	B	B	B	1	1
7	M	7	8	4	Even if	B	A	B	A	1	1
8	H	8	1	5	If	A	A	B	A	0	1
8	H	8	2	6	Even if	A	B	A	A	1	0
8	H	8	3	1	If	A	A	A	C	1	0
8	H	8	4	2	Even if	B	B	B	B	1	1
8	H	8	5	7	Even if	A	A	A	A	1	1
8	H	8	6	8	If	A	B	A	B	1	1
8	H	8	7	3	Even if	B	A	B	A	1	1
8	H	8	8	4	If	B	B	B	B	1	1
9	M	1	1	8	Even if	A	B	A	B	1	1
9	M	1	2	4	Even if	B	B	B	B	1	1
9	M	1	3	3	If	B	A	B	A	1	1
9	M	1	4	6	If	A	B	A	B	1	1
9	M	1	5	5	Even if	A	A	A	A	1	1
9	M	1	6	1	Even if	A	A	A	C	1	0
9	M	1	7	2	If	B	B	B	A	1	0
9	M	1	8	7	If	A	A	A	A	1	1
10	M	2	1	8	If	A	A	A	A	1	1
10	M	2	2	4	If	B	A	A	A	0	1
10	M	2	3	3	Even if	B	B	B	B	1	1
10	M	2	4	6	Even if	A	A	A	B	1	0
10	M	2	5	5	If	A	B	A	B	1	1
10	M	2	6	1	If	A	B	A	B	1	1
10	M	2	7	2	Even if	B	A	B	B	1	0
10	M	2	8	7	Even if	A	B	A	B	1	1
11	M	3	1	8	Even if	A	A	A	A	1	1
11	M	3	2	4	Even if	B	A	B	A	1	1
11	M	3	3	6	If	A	A	A	A	1	1
11	M	3	4	7	If	A	B	A	B	1	1
11	M	3	5	5	Even if	A	B	A	B	1	1
11	M	3	6	2	If	B	A	B	B	1	0
11	M	3	7	1	Even if	A	B	A	B	1	1
11	M	3	8	3	If	B	B	B	B	1	1
12	M	4	1	8	If	A	B	A	B	1	1
12	M	4	2	4	If	B	B	B	B	1	1
12	M	4	3	6	Even if	A	B	A	B	1	1
12	M	4	4	7	Even if	A	A	A	A	1	1
12	M	4	5	5	If	A	A	A	A	1	1
12	M	4	6	2	Even if	B	B	B	B	1	1
12	M	4	7	1	If	A	A	A	A	1	1
12	M	4	8	3	Even if	B	A	B	A	1	1
13	M	5	1	5	Even if	A	A	A	A	1	1
13	M	5	2	8	Even if	A	B	A	B	1	1
13	M	5	3	2	If	B	B	B	B	1	1
13	M	5	4	3	If	B	A	B	A	1	1
13	M	5	5	4	Even if	B	B	B	B	1	1
13	M	5	6	6	If	A	B	A	B	1	1
13	M	5	7	7	If	A	A	B	A	0	1
13	M	5	8	1	Even if	A	A	A	A	1	1
14	M	6	1	5	If	A	B	A	A	1	0
14	M	6	2	8	If	A	A	A	A	1	1
14	M	6	3	2	Even if	B	A	B	A	1	1
14	M	6	4	3	Even if	B	B	B	B	1	1
14	M	6	5	4	If	B	A	B	A	1	1
14	M	6	6	6	Even if	A	A	A	B	1	0
14	M	6	7	7	Even if	A	B	A	B	1	1
14	M	6	8	1	If	A	B	A	B	1	1
15	M	7	1	5	Even if	A	B	A	B	1	1
15	M	7	2	6	If	A	A	A	A	1	1
15	M	7	3	1	Even if	A	B	A	C	1	0
15	M	7	4	2	If	B	A	B	B	1	0
15	M	7	5	7	If	A	B	B	B	0	1
15	M	7	6	8	Even if	A	A	A	A	1	1
15	M	7	7	3	If	B	B	B	B	1	1
15	M	7	8	4	Even if	B	A	B	A	1	1
16	M	8	1	5	If	A	A	A	C	1	0
16	M	8	2	6	Even if	A	B	A	B	1	1
16	M	8	3	1	If	A	A	A	A	1	1
16	M	8	4	2	Even if	B	B	B	B	1	1
16	M	8	5	7	Even if	A	A	A	A	1	1
16	M	8	6	8	If	A	B	A	A	1	0
16	M	8	7	3	Even if	B	A	A	B	0	0
16	M	8	8	4	If	B	B	B	B	1	1
17	H	1	1	8	Even if	A	B	B	B	0	1
17	H	1	2	4	Even if	B	B	A	B	0	1
17	H	1	3	3	If	B	A	B	A	1	1
17	H	1	4	6	If	A	B	A	A	1	0
17	H	1	5	5	Even if	A	A	A	A	1	1
17	H	1	6	1	Even if	A	A	A	A	1	1
17	H	1	7	2	If	B	B	B	A	1	0
17	H	1	8	7	If	A	A	A	A	1	1
18	M	2	1	8	If	A	A	A	A	1	1
18	M	2	2	4	If	B	A	A	A	0	1
18	M	2	3	3	Even if	B	B	B	B	1	1
18	M	2	4	6	Even if	A	A	A	B	1	0
18	M	2	5	5	If	A	B	A	B	1	1
18	M	2	6	1	If	A	B	A	B	1	1
18	M	2	7	2	Even if	B	A	B	B	1	0
18	M	2	8	7	Even if	A	B	A	B	1	1
19	M	3	1	8	Even if	A	A	A	B	1	0
19	M	3	2	4	Even if	B	A	B	A	1	1
19	M	3	3	6	If	A	A	A	B	1	0
19	M	3	4	7	If	A	B	A	B	1	1
19	M	3	5	5	Even if	A	B	A	B	1	1
19	M	3	6	2	If	B	A	B	A	1	1
19	M	3	7	1	Even if	A	B	A	B	1	1
19	M	3	8	3	If	B	B	B	B	1	1
20	M	4	1	8	If	A	B	A	B	1	1
20	M	4	2	4	If	B	B	B	B	1	1
20	M	4	3	6	Even if	A	B	A	B	1	1
20	M	4	4	7	Even if	A	A	A	A	1	1
20	M	4	5	5	If	A	A	A	A	1	1
20	M	4	6	2	Even if	B	B	B	B	1	1
20	M	4	7	1	If	A	A	A	A	1	1
20	M	4	8	3	Even if	B	A	B	A	1	1
21	M	5	1	5	Even if	A	A	A	A	1	1
21	M	5	2	8	Even if	A	B	A	B	1	1
21	M	5	3	2	If	B	B	A	B	0	1
21	M	5	4	3	If	B	A	B	A	1	1
21	M	5	5	4	Even if	B	B	B	B	1	1
21	M	5	6	6	If	A	B	A	B	1	1
21	M	5	7	7	If	A	A	A	A	1	1
21	M	5	8	1	Even if	A	A	A	A	1	1
22	M	6	1	5	If	A	B	B	B	0	1
22	M	6	2	8	If	A	A	B	A	0	1
22	M	6	3	2	Even if	B	A	B	B	1	0
22	M	6	4	3	Even if	B	B	A	B	0	1
22	M	6	5	4	If	B	A	A	A	0	1
22	M	6	6	6	Even if	A	A	A	B	1	0
22	M	6	7	7	Even if	A	B	A	B	1	1
22	M	6	8	1	If	A	B	A	B	1	1
23	H	7	1	5	Even if	A	B	A	A	1	0
23	H	7	2	6	If	A	A	B	B	0	0
23	H	7	3	1	Even if	A	B	A	B	1	1
23	H	7	4	2	If	B	A	A	B	0	0
23	H	7	5	7	If	A	B	A	B	1	1
23	H	7	6	8	Even if	A	A	A	A	1	1
23	H	7	7	3	If	B	B	B	B	1	1
23	H	7	8	4	Even if	B	A	B	A	1	1
24	M	8	1	5	If	A	A	A	A	1	1
24	M	8	2	6	Even if	A	B	A	B	1	1
24	M	8	3	1	If	A	A	A	A	1	1
24	M	8	4	2	Even if	B	B	B	B	1	1
24	M	8	5	7	Even if	A	A	A	A	1	1
24	M	8	6	8	If	A	B	A	B	1	1
24	M	8	7	3	Even if	B	A	B	A	1	1
24	M	8	8	4	If	B	B	B	B	1	1
25	H	1	1	8	Even if	A	B	A	B	1	1
25	H	1	2	4	Even if	B	B	B	B	1	1
25	H	1	3	3	If	B	A	A	B	0	0
25	H	1	4	6	If	A	B	A	B	1	1
25	H	1	5	5	Even if	A	A	A	B	1	0
25	H	1	6	1	Even if	A	A	A	A	1	1
25	H	1	7	2	If	B	B	B	B	1	1
25	H	1	8	7	If	A	A	A	A	1	1
26	M	2	1	8	If	A	A	A	A	1	1
26	M	2	2	4	If	B	A	B	A	1	1
26	M	2	3	3	Even if	B	B	B	B	1	1
26	M	2	4	6	Even if	A	A	B	B	0	0
26	M	2	5	5	If	A	B	A	B	1	1
26	M	2	6	1	If	A	B	A	B	1	1
26	M	2	7	2	Even if	B	A	B	A	1	1
26	M	2	8	7	Even if	A	B	A	B	1	1
27	H	3	1	8	Even if	A	A	A	A	1	1
27	H	3	2	4	Even if	B	A	B	A	1	1
27	H	3	3	6	If	A	A	A	B	1	0
27	H	3	4	7	If	A	B	A	B	1	1
27	H	3	5	5	Even if	A	B	A	A	1	0
27	H	3	6	2	If	B	A	B	A	1	1
27	H	3	7	1	Even if	A	B	A	B	1	1
27	H	3	8	3	If	B	B	B	B	1	1
28	M	4	1	8	If	A	B	A	B	1	1
28	M	4	2	4	If	B	B	A	B	0	1
28	M	4	3	6	Even if	A	B	A	B	1	1
28	M	4	4	7	Even if	A	A	A	A	1	1
28	M	4	5	5	If	A	A	A	A	1	1
28	M	4	6	2	Even if	B	B	B	B	1	1
28	M	4	7	1	If	A	A	A	A	1	1
28	M	4	8	3	Even if	B	A	B	A	1	1
29	H	5	1	5	Even if	A	A	A	A	1	1
29	H	5	2	8	Even if	A	B	B	A	0	0
29	H	5	3	2	If	B	B	B	A	1	0
29	H	5	4	3	If	B	A	A	A	0	1
29	H	5	5	4	Even if	B	B	B	B	1	1
29	H	5	6	6	If	A	B	B	B	0	1
29	H	5	7	7	If	A	A	A	A	1	1
29	H	5	8	1	Even if	A	A	A	A	1	1
30	H	6	1	5	If	A	B	A	B	1	1
30	H	6	2	8	If	A	A	A	B	1	0
30	H	6	3	2	Even if	B	A	B	B	1	0
30	H	6	4	3	Even if	B	B	B	B	1	1
30	H	6	5	4	If	B	A	B	A	1	1
30	H	6	6	6	Even if	A	A	A	B	1	0
30	H	6	7	7	Even if	A	B	A	B	1	1
30	H	6	8	1	If	A	B	A	B	1	1
31	M	7	1	5	Even if	A	B	A	B	1	1
31	M	7	2	6	If	A	A	A	A	1	1
31	M	7	3	1	Even if	A	B	A	B	1	1
31	M	7	4	2	If	B	A	B	A	1	1
31	M	7	5	7	If	A	B	A	B	1	1
31	M	7	6	8	Even if	A	A	A	A	1	1
31	M	7	7	3	If	B	B	A	B	0	1
31	M	7	8	4	Even if	B	A	B	A	1	1
32	M	8	1	5	If	A	A	A	B	1	0
32	M	8	2	6	Even if	A	B	A	B	1	1
32	M	8	3	1	If	A	A	A	B	1	0
32	M	8	4	2	Even if	B	B	B	B	1	1
32	M	8	5	7	Even if	A	A	A	B	1	0
32	M	8	6	8	If	A	B	A	B	1	1
32	M	8	7	3	Even if	B	A	A	B	0	0
32	M	8	8	4	If	B	B	B	B	1	1
33	M	1	1	8	Even if	A	B	A	B	1	1
33	M	1	2	4	Even if	B	B	B	B	1	1
33	M	1	3	3	If	B	A	B	B	1	0
33	M	1	4	6	If	A	B	A	B	1	1
33	M	1	5	5	Even if	A	A	B	B	0	0
33	M	1	6	1	Even if	A	A	A	A	1	1
33	M	1	7	2	If	B	B	A	B	0	1
33	M	1	8	7	If	A	A	A	B	1	0
34	H	2	1	8	If	A	A	A	A	1	1
34	H	2	2	4	If	B	A	B	A	1	1
34	H	2	3	3	Even if	B	B	B	B	1	1
34	H	2	4	6	Even if	A	A	A	B	1	0
34	H	2	5	5	If	A	B	A	B	1	1
34	H	2	6	1	If	A	B	A	B	1	1
34	H	2	7	2	Even if	B	A	B	B	1	0
34	H	2	8	7	Even if	A	B	A	B	1	1
35	M	3	1	8	Even if	A	A	A	A	1	1
35	M	3	2	4	Even if	B	A	B	A	1	1
35	M	3	3	6	If	A	A	A	A	1	1
35	M	3	4	7	If	A	B	A	B	1	1
35	M	3	5	5	Even if	A	B	A	B	1	1
35	M	3	6	2	If	B	A	A	A	0	1
35	M	3	7	1	Even if	A	B	A	B	1	1
35	M	3	8	3	If	B	B	B	B	1	1
36	M	4	1	8	If	A	B	A	B	1	1
36	M	4	2	4	If	B	B	B	A	1	0
36	M	4	3	6	Even if	A	B	A	B	1	1
36	M	4	4	7	Even if	A	A	A	A	1	1
36	M	4	5	5	If	A	A	B	B	0	0
36	M	4	6	2	Even if	B	B	B	B	1	1
36	M	4	7	1	If	A	A	A	B	1	0
36	M	4	8	3	Even if	B	A	B	B	1	0
37	H	5	1	5	Even if	A	A	A	B	1	0
37	H	5	2	8	Even if	A	B	A	B	1	1
37	H	5	3	2	If	B	B	B	B	1	1
37	H	5	4	3	If	B	A	A	A	0	1
37	H	5	5	4	Even if	B	B	B	B	1	1
37	H	5	6	6	If	A	B	A	B	1	1
37	H	5	7	7	If	A	A	B	A	0	1
37	H	5	8	1	Even if	A	A	A	B	1	0
38	M	6	1	5	If	A	B	B	B	0	1
38	M	6	2	8	If	A	A	A	A	1	1
38	M	6	3	2	Even if	B	A	A	A	0	1
38	M	6	4	3	Even if	B	B	B	B	1	1
38	M	6	5	4	If	B	A	B	A	1	1
38	M	6	6	6	Even if	A	A	A	A	1	1
38	M	6	7	7	Even if	A	B	A	B	1	1
38	M	6	8	1	If	A	B	B	B	0	1
39	M	7	1	5	Even if	A	B	A	B	1	1
39	M	7	2	6	If	A	A	A	A	1	1
39	M	7	3	1	Even if	A	B	A	B	1	1
39	M	7	4	2	If	B	A	B	A	1	1
39	M	7	5	7	If	A	B	A	B	1	1
39	M	7	6	8	Even if	A	A	A	A	1	1
39	M	7	7	3	If	B	B	B	B	1	1
39	M	7	8	4	Even if	B	A	B	A	1	1
40	H	8	1	5	If	A	A	A	A	1	1
40	H	8	2	6	Even if	A	B	A	B	1	1
40	H	8	3	1	If	A	A	A	B	1	0
40	H	8	4	2	Even if	B	B	B	B	1	1
40	H	8	5	7	Even if	A	A	A	A	1	1
40	H	8	6	8	If	A	B	A	B	1	1
40	H	8	7	3	Even if	B	A	B	B	1	0
40	H	8	8	4	If	B	B	B	B	1	1
41	M	1	1	8	Even if	A	B	B	B	0	1
41	M	1	2	4	Even if	B	B	B	B	1	1
41	M	1	3	3	If	B	A	B	B	1	0
41	M	1	4	6	If	A	B	A	B	1	1
41	M	1	5	5	Even if	A	A	A	B	1	0
41	M	1	6	1	Even if	A	A	A	B	1	0
41	M	1	7	2	If	B	B	B	B	1	1
41	M	1	8	7	If	A	A	A	A	1	1
42	M	2	1	8	If	A	A	A	A	1	1
42	M	2	2	4	If	B	A	B	A	1	1
42	M	2	3	3	Even if	B	B	B	B	1	1
42	M	2	4	6	Even if	A	A	A	A	1	1
42	M	2	5	5	If	A	B	A	B	1	1
42	M	2	6	1	If	A	B	A	B	1	1
42	M	2	7	2	Even if	B	A	B	B	1	0
42	M	2	8	7	Even if	A	B	A	B	1	1
43	M	3	1	8	Even if	A	A	A	A	1	1
43	M	3	2	4	Even if	B	A	B	A	1	1
43	M	3	3	6	If	A	A	A	A	1	1
43	M	3	4	7	If	A	B	A	B	1	1
43	M	3	5	5	Even if	A	B	A	B	1	1
43	M	3	6	2	If	B	A	B	B	1	0
43	M	3	7	1	Even if	A	B	B	A	0	0
43	M	3	8	3	If	B	B	B	A	1	0
44	H	4	1	8	If	A	B	A	B	1	1
44	H	4	2	4	If	B	B	A	B	0	1
44	H	4	3	6	Even if	A	B	A	B	1	1
44	H	4	4	7	Even if	A	A	A	B	1	0
44	H	4	5	5	If	A	A	B	B	0	0
44	H	4	6	2	Even if	B	B	B	B	1	1
44	H	4	7	1	If	A	A	A	A	1	1
44	H	4	8	3	Even if	B	A	B	A	1	1
45	M	5	1	5	Even if	A	A	A	C	1	0
45	M	5	2	8	Even if	A	B	A	C	1	0
45	M	5	3	2	If	B	B	B	A	1	0
45	M	5	4	3	If	B	A	B	B	1	0
45	M	5	5	4	Even if	B	B	B	A	1	0
45	M	5	6	6	If	A	B	A	A	1	0
45	M	5	7	7	If	A	A	A	A	1	1
45	M	5	8	1	Even if	A	A	B	A	0	1
46	M	6	1	5	If	A	B	A	B	1	1
46	M	6	2	8	If	A	A	A	B	1	0
46	M	6	3	2	Even if	B	A	B	B	1	0
46	M	6	4	3	Even if	B	B	B	B	1	1
46	M	6	5	4	If	B	A	B	B	1	0
46	M	6	6	6	Even if	A	A	A	B	1	0
46	M	6	7	7	Even if	A	B	A	B	1	1
46	M	6	8	1	If	A	B	A	A	1	0
47	M	7	1	5	Even if	A	B	A	A	1	0
47	M	7	2	6	If	A	A	A	A	1	1
47	M	7	3	1	Even if	A	B	A	B	1	1
47	M	7	4	2	If	B	A	A	A	0	1
47	M	7	5	7	If	A	B	A	B	1	1
47	M	7	6	8	Even if	A	A	A	B	1	0
47	M	7	7	3	If	B	B	A	A	0	0
47	M	7	8	4	Even if	B	A	B	A	1	1
48	M	8	1	5	If	A	A	A	A	1	1
48	M	8	2	6	Even if	A	B	A	A	1	0
48	M	8	3	1	If	A	A	A	B	1	0
48	M	8	4	2	Even if	B	B	B	A	1	0
48	M	8	5	7	Even if	A	A	A	A	1	1
48	M	8	6	8	If	A	B	A	B	1	1
48	M	8	7	3	Even if	B	A	A	B	0	0
48	M	8	8	4	If	B	B	B	A	1	0
49	H	1	1	8	Even if	A	B	A	A	1	0
49	H	1	2	4	Even if	B	B	B	B	1	1
49	H	1	3	3	If	B	A	B	B	1	0
49	H	1	4	6	If	A	B	A	B	1	1
49	H	1	5	5	Even if	A	A	A	C	1	0
49	H	1	6	1	Even if	A	A	A	C	1	0
49	H	1	7	2	If	B	B	B	C	1	0
49	H	1	8	7	If	A	A	A	A	1	1
50	H	2	1	8	If	A	A	A	A	1	1
50	H	2	2	4	If	B	A	B	B	1	0
50	H	2	3	3	Even if	B	B	B	B	1	1
50	H	2	4	6	Even if	A	A	A	B	1	0
50	H	2	5	5	If	A	B	A	B	1	1
50	H	2	6	1	If	A	B	A	B	1	1
50	H	2	7	2	Even if	B	A	B	B	1	0
50	H	2	8	7	Even if	A	B	A	B	1	1
51	H	3	1	8	Even if	A	A	B	B	0	0
51	H	3	2	4	Even if	B	A	B	B	1	0
51	H	3	3	6	If	A	A	B	B	0	0
51	H	3	4	7	If	A	B	A	B	1	1
51	H	3	5	5	Even if	A	B	A	A	1	0
51	H	3	6	2	If	B	A	B	B	1	0
51	H	3	7	1	Even if	A	B	A	B	1	1
51	H	3	8	3	If	B	B	B	B	1	1
52	H	4	1	8	If	A	B	A	B	1	1
52	H	4	2	4	If	B	B	B	C	1	0
52	H	4	3	6	Even if	A	B	A	B	1	1
52	H	4	4	7	Even if	A	A	A	B	1	0
52	H	4	5	5	If	A	A	A	B	1	0
52	H	4	6	2	Even if	B	B	B	B	1	1
52	H	4	7	1	If	A	A	A	B	1	0
52	H	4	8	3	Even if	B	A	B	B	1	0
53	M	6	1	5	If	A	B	A	A	1	0
53	M	6	2	8	If	A	A	A	A	1	1
53	M	6	3	2	Even if	B	A	B	A	1	1
53	M	6	4	3	Even if	B	B	B	A	1	0
53	M	6	5	4	If	B	A	B	B	1	0
53	M	6	6	6	Even if	A	A	A	B	1	0
53	M	6	7	7	Even if	A	B	A	A	1	0
53	M	6	8	1	If	A	B	A	A	1	0
54	M	7	1	5	Even if	A	B	A	B	1	1
54	M	7	2	6	If	A	A	A	A	1	1
54	M	7	3	1	Even if	A	B	A	A	1	0
54	M	7	4	2	If	B	A	B	A	1	1
54	M	7	5	7	If	A	B	B	B	0	1
54	M	7	6	8	Even if	A	A	A	B	1	0
54	M	7	7	3	If	B	B	A	B	0	1
54	M	7	8	4	Even if	B	A	B	A	1	1

## Sheet: Exp1_CorrectResponsesByParticip
QUESTION1-COUNTERFACTUAL THINKING						QUESTION2-EPISTEMIC STATUS
Promedio de Correct1(counterfactual)	Etiquetas de columna					Promedio de Correct2(epistemic_status)	Etiquetas de columna
Etiquetas de fila	Even if	If	Total general			Etiquetas de fila	Even if	If	Total general
1	0.75	0.75	0.75			1	0.75	0.25	0.5
2	0.75	0.75	0.75			2	0.75	1	0.875
3	1	1	1			3	0.75	0.75	0.75
4	0.75	1	0.875			4	0.25	0.75	0.5
5	1	1	1			5	1	1	1
6	1	1	1			6	0.75	0.75	0.75
7	1	1	1			7	1	1	1
8	1	0.75	0.875			8	0.75	0.75	0.75
9	1	1	1			9	0.75	0.75	0.75
10	1	0.75	0.875			10	0.5	1	0.75
11	1	1	1			11	1	0.75	0.875
12	1	1	1			12	1	1	1
13	1	0.75	0.875			13	1	1	1
14	1	1	1			14	0.75	0.75	0.75
15	1	0.75	0.875			15	0.75	0.75	0.75
16	0.75	1	0.875			16	0.75	0.5	0.625
17	0.5	1	0.75			17	1	0.5	0.75
18	1	0.75	0.875			18	0.5	1	0.75
19	1	1	1			19	0.75	0.75	0.75
20	1	1	1			20	1	1	1
21	1	0.75	0.875			21	1	1	1
22	0.75	0.25	0.5			22	0.5	1	0.75
23	1	0.5	0.75			23	0.75	0.5	0.625
24	1	1	1			24	1	1	1
25	1	0.75	0.875			25	0.75	0.75	0.75
26	0.75	1	0.875			26	0.75	1	0.875
27	1	1	1			27	0.75	0.75	0.75
28	1	0.75	0.875			28	1	1	1
29	0.75	0.5	0.625			29	0.75	0.75	0.75
30	1	1	1			30	0.5	0.75	0.625
31	1	0.75	0.875			31	1	1	1
32	0.75	1	0.875			32	0.5	0.5	0.5
33	0.75	0.75	0.75			33	0.75	0.5	0.625
34	1	1	1			34	0.5	1	0.75
35	1	0.75	0.875			35	1	1	1
36	1	0.75	0.875			36	0.75	0.25	0.5
37	1	0.5	0.75			37	0.5	1	0.75
38	0.75	0.5	0.625			38	1	1	1
39	1	1	1			39	1	1	1
40	1	1	1			40	0.75	0.75	0.75
41	0.75	1	0.875			41	0.5	0.75	0.625
42	1	1	1			42	0.75	1	0.875
43	0.75	1	0.875			43	0.75	0.5	0.625
44	1	0.5	0.75			44	0.75	0.75	0.75
45	0.75	1	0.875			45	0.25	0.25	0.25
46	1	1	1			46	0.5	0.25	0.375
47	1	0.5	0.75			47	0.5	0.75	0.625
48	0.75	1	0.875			48	0.25	0.5	0.375
49	1	1	1			49	0.25	0.5	0.375
50	1	1	1			50	0.5	0.75	0.625
51	0.75	0.75	0.75			51	0.25	0.5	0.375
52	1	1	1			52	0.5	0.25	0.375
53	1	1	1			53	0.25	0.25	0.25
54	1	0.5	0.75			54	0.5	1	0.75
Total general	0.921296	0.851852	0.886574			Total general	0.699074	0.75	0.724537

## Sheet: Exp2_Data
participant	sex	questionnaire	Question Number	Story	Even if/If	Correct Response1	Correct Response2	Resp 1	Resp2	Correct1(counterfactual)	Correct2(epistemic_status)	Age group	RAV_CI	Read_Ability0-3	Comprehension0_2
1	M	1	1	8	1	A	B	A	B	1	1	3	93	1	1
1	M	1	2	4	1	B	B	A	B	0	1	3	93	1	1
1	M	1	3	3	2	B	A	A	A	0	1	3	93	1	1
1	M	1	4	6	2	A	B	A	B	1	1	3	93	1	1
1	M	1	5	5	1	A	A	A	A	1	1	3	93	1	1
1	M	1	6	1	1	A	A	A	B	1	0	3	93	1	1
1	M	1	7	2	2	B	B	A	A	0	0	3	93	1	1
1	M	1	8	7	2	A	A	A	A	1	1	3	93	1	1
2	F	2	1	8	2	A	A	A	B	1	0	3	84	2	0
2	F	2	2	4	2	B	A	A	A	0	1	3	84	2	0
2	F	2	3	3	1	B	B	B	A	1	0	3	84	2	0
2	F	2	4	6	1	A	A	A	A	1	1	3	84	2	0
2	F	2	5	5	2	A	B	B	A	0	0	3	84	2	0
2	F	2	6	1	2	A	B	A	B	1	1	3	84	2	0
2	F	2	7	2	1	B	A	B	B	1	0	3	84	2	0
2	F	2	8	7	1	A	B	A	A	1	0	3	84	2	0
3	M	3	1	8	1	A	A	B	C	0	0	2	93	1	2
3	M	3	2	4	1	B	A	B	B	1	0	2	93	1	2
3	M	3	3	6	2	A	A	A	B	1	0	2	93	1	2
3	M	3	4	7	2	A	B	A	B	1	1	2	93	1	2
3	M	3	5	5	1	A	B	A	A	1	0	2	93	1	2
3	M	3	6	2	2	B	A	B	A	1	1	2	93	1	2
3	M	3	7	1	1	A	B	A	B	1	1	2	93	1	2
3	M	3	8	3	2	B	B	A	B	0	1	2	93	1	2
4	F	4	1	8	2	A	B	A	C	1	0	3	119	3	2
4	F	4	2	4	2	B	B	B	B	1	1	3	119	3	2
4	F	4	3	6	1	A	B	A	B	1	1	3	119	3	2
4	F	4	4	7	1	A	A	A	A	1	1	3	119	3	2
4	F	4	5	5	2	A	A	A	A	1	1	3	119	3	2
4	F	4	6	2	1	B	B	B	A	1	0	3	119	3	2
4	F	4	7	1	2	A	A	A	A	1	1	3	119	3	2
4	F	4	8	3	1	B	A	B	A	1	1	3	119	3	2
5	M	5	1	5	1	A	A	A	C	1	0	3	116	2	2
5	M	5	2	8	1	A	B	A	C	1	0	3	116	2	2
5	M	5	3	2	2	B	B	B	A	1	0	3	116	2	2
5	M	5	4	3	2	B	A	B	B	1	0	3	116	2	2
5	M	5	5	4	1	B	B	B	B	1	1	3	116	2	2
5	M	5	6	6	2	A	B	A	B	1	1	3	116	2	2
5	M	5	7	7	2	A	A	A	A	1	1	3	116	2	2
5	M	5	8	1	1	A	A	A	A	1	1	3	116	2	2
6	M	6	1	5	2	A	B	A	B	1	1	1	116	2	2
6	M	6	2	8	2	A	A	A	A	1	1	1	116	2	2
6	M	6	3	2	1	B	A	B	B	1	0	1	116	2	2
6	M	6	4	3	1	B	B	B	A	1	0	1	116	2	2
6	M	6	5	4	2	B	A	B	B	1	0	1	116	2	2
6	M	6	6	6	1	A	A	A	B	1	0	1	116	2	2
6	M	6	7	7	1	A	B	A	B	1	1	1	116	2	2
6	M	6	8	1	2	A	B	A	A	1	0	1	116	2	2
7	F	7	1	5	1	A	B	A	A	1	0	1	76	3	2
7	F	7	2	6	2	A	A	A	B	1	0	1	76	3	2
7	F	7	3	1	1	A	B	A	B	1	1	1	76	3	2
7	F	7	4	2	2	B	A	B	B	1	0	1	76	3	2
7	F	7	5	7	2	A	B	A	B	1	1	1	76	3	2
7	F	7	6	8	1	A	A	A	A	1	1	1	76	3	2
7	F	7	7	3	2	B	B	B	A	1	0	1	76	3	2
7	F	7	8	4	1	B	A	B	A	1	1	1	76	3	2
8	M	8	1	5	2	A	A	A	C	1	0	1	101	2	2
8	M	8	2	6	1	A	B	B	C	0	0	1	101	2	2
8	M	8	3	1	2	A	A	B	A	0	1	1	101	2	2
8	M	8	4	2	1	B	B	A	A	0	0	1	101	2	2
8	M	8	5	7	1	A	A	A	A	1	1	1	101	2	2
8	M	8	6	8	2	A	B	B	B	0	1	1	101	2	2
8	M	8	7	3	1	B	A	B	A	1	1	1	101	2	2
8	M	8	8	4	2	B	B	B	B	1	1	1	101	2	2
9	F	1	1	8	1	A	B	A	A	1	0	1	76	2	2
9	F	1	2	4	1	B	B	B	C	1	0	1	76	2	2
9	F	1	3	3	2	B	A	B	A	1	1	1	76	2	2
9	F	1	4	6	2	A	B	B	A	0	0	1	76	2	2
9	F	1	5	5	1	A	A	A	A	1	1	1	76	2	2
9	F	1	6	1	1	A	A	A	B	1	0	1	76	2	2
9	F	1	7	2	2	B	B	B	A	1	0	1	76	2	2
9	F	1	8	7	2	A	A	B	A	0	1	1	76	2	2
10	F	2	1	8	2	A	A	A	A	1	1	2	125	2	2
10	F	2	2	4	2	B	A	A	A	0	1	2	125	2	2
10	F	2	3	3	1	B	B	B	B	1	1	2	125	2	2
10	F	2	4	6	1	A	A	A	B	1	0	2	125	2	2
10	F	2	5	5	2	A	B	A	B	1	1	2	125	2	2
10	F	2	6	1	2	A	B	A	B	1	1	2	125	2	2
10	F	2	7	2	1	B	A	B	A	1	1	2	125	2	2
10	F	2	8	7	1	A	B	A	B	1	1	2	125	2	2
11	M	2	1	8	2	A	A	A	B	1	0	2	76	3	2
11	M	2	2	4	2	B	A	A	B	0	0	2	76	3	2
11	M	2	3	3	1	B	B	A	A	0	0	2	76	3	2
11	M	2	4	6	1	A	A	A	B	1	0	2	76	3	2
11	M	2	5	5	2	A	B	B	B	0	1	2	76	3	2
11	M	2	6	1	2	A	B	B	A	0	0	2	76	3	2
11	M	2	7	2	1	B	A	A	B	0	0	2	76	3	2
11	M	2	8	7	1	A	B	A	B	1	1	2	76	3	2
12	F	3	1	8	1	A	A	A	A	1	1	2	116	2	2
12	F	3	2	4	1	B	A	B	A	1	1	2	116	2	2
12	F	3	3	6	2	A	A	A	A	1	1	2	116	2	2
12	F	3	4	7	2	A	B	A	B	1	1	2	116	2	2
12	F	3	5	5	1	A	B	A	B	1	1	2	116	2	2
12	F	3	6	2	2	B	A	B	A	1	1	2	116	2	2
12	F	3	7	1	1	A	B	A	B	1	1	2	116	2	2
12	F	3	8	3	2	B	B	B	B	1	1	2	116	2	2
13	F	4	1	8	2	A	B	A	B	1	1	2	104	2	2
13	F	4	2	4	2	B	B	B	B	1	1	2	104	2	2
13	F	4	3	6	1	A	B	B	A	0	0	2	104	2	2
13	F	4	4	7	1	A	A	A	A	1	1	2	104	2	2
13	F	4	5	5	2	A	A	B	B	0	0	2	104	2	2
13	F	4	6	2	1	B	B	B	A	1	0	2	104	2	2
13	F	4	7	1	2	A	A	A	B	1	0	2	104	2	2
13	F	4	8	3	1	B	A	B	B	1	0	2	104	2	2
14	F	5	1	5	1	A	A	A	A	1	1	2	99	2	1
14	F	5	2	8	1	A	B	A	A	1	0	2	99	2	1
14	F	5	3	2	2	B	B	B	B	1	1	2	99	2	1
14	F	5	4	3	2	B	A	A	B	0	0	2	99	2	1
14	F	5	5	4	1	B	B	B	B	1	1	2	99	2	1
14	F	5	6	6	2	A	B	A	B	1	1	2	99	2	1
14	F	5	7	7	2	A	A	A	A	1	1	2	99	2	1
14	F	5	8	1	1	A	A	A	B	1	0	2	99	2	1
15	M	6	1	5	2	A	B	A	B	1	1	2	103	2	2
15	M	6	2	8	2	A	A	A	A	1	1	2	103	2	2
15	M	6	3	2	1	B	A	B	B	1	0	2	103	2	2
15	M	6	4	3	1	B	B	B	B	1	1	2	103	2	2
15	M	6	5	4	2	B	A	A	B	0	0	2	103	2	2
15	M	6	6	6	1	A	A	A	B	1	0	2	103	2	2
15	M	6	7	7	1	A	B	A	A	1	0	2	103	2	2
15	M	6	8	1	2	A	B	A	A	1	0	2	103	2	2
16	M	7	1	5	1	A	B	B	A	0	0	3	108	3	2
16	M	7	2	6	2	A	A	B	B	0	0	3	108	3	2
16	M	7	3	1	1	A	B	A	A	1	0	3	108	3	2
16	M	7	4	2	2	B	A	B	A	1	1	3	108	3	2
16	M	7	5	7	2	A	B	A	B	1	1	3	108	3	2
16	M	7	6	8	1	A	A	A	A	1	1	3	108	3	2
16	M	7	7	3	2	B	B	A	B	0	1	3	108	3	2
16	M	7	8	4	1	B	A	B	B	1	0	3	108	3	2
17	F	8	1	5	2	A	A	A	B	1	0	2	120	2	2
17	F	8	2	6	1	A	B	B	A	0	0	2	120	2	2
17	F	8	3	1	2	A	A	B	B	0	0	2	120	2	2
17	F	8	4	2	1	B	B	B	A	1	0	2	120	2	2
17	F	8	5	7	1	A	A	A	B	1	0	2	120	2	2
17	F	8	6	8	2	A	B	A	B	1	1	2	120	2	2
17	F	8	7	3	1	B	A	B	B	1	0	2	120	2	2
17	F	8	8	4	2	B	B	A	B	0	1	2	120	2	2
18	M	1	1	8	1	A	B	A	A	1	0	2	84	0	2
18	M	1	2	4	1	B	B	B	A	1	0	2	84	0	2
18	M	1	3	3	2	B	A	A	A	0	1	2	84	0	2
18	M	1	4	6	2	A	B	B	A	0	0	2	84	0	2
18	M	1	5	5	1	A	A	B	A	0	1	2	84	0	2
18	M	1	6	1	1	A	A	A	B	1	0	2	84	0	2
18	M	1	7	2	2	B	B	B	A	1	0	2	84	0	2
18	M	1	8	7	2	A	A	B	A	0	1	2	84	0	2
19	F	2	1	8	2	A	A	A	A	1	1	2	94	3	2
19	F	2	2	4	2	B	A	B	C	1	0	2	94	3	2
19	F	2	3	3	1	B	B	B	A	1	0	2	94	3	2
19	F	2	4	6	1	A	A	A	B	1	0	2	94	3	2
19	F	2	5	5	2	A	B	A	B	1	1	2	94	3	2
19	F	2	6	1	2	A	B	A	B	1	1	2	94	3	2
19	F	2	7	2	1	B	A	B	B	1	0	2	94	3	2
19	F	2	8	7	1	A	B	A	B	1	1	2	94	3	2
20	F	3	1	8	1	A	A	A	B	1	0	2	123	2	2
20	F	3	2	4	1	B	A	B	B	1	0	2	123	2	2
20	F	3	3	6	2	A	A	A	B	1	0	2	123	2	2
20	F	3	4	7	2	A	B	A	B	1	1	2	123	2	2
20	F	3	5	5	1	A	B	A	B	1	1	2	123	2	2
20	F	3	6	2	2	B	A	B	B	1	0	2	123	2	2
20	F	3	7	1	1	A	B	A	B	1	1	2	123	2	2
20	F	3	8	3	2	B	B	B	B	1	1	2	123	2	2
21	M	4	1	8	2	A	B	A	A	1	0	2	110	3	2
21	M	4	2	4	2	B	B	B	A	1	0	2	110	3	2
21	M	4	3	6	1	A	B	A	A	1	0	2	110	3	2
21	M	4	4	7	1	A	A	A	A	1	1	2	110	3	2
21	M	4	5	5	2	A	A	A	B	1	0	2	110	3	2
21	M	4	6	2	1	B	B	B	A	1	0	2	110	3	2
21	M	4	7	1	2	A	A	A	B	1	0	2	110	3	2
21	M	4	8	3	1	B	A	B	B	1	0	2	110	3	2
22	M	5	1	5	1	A	A	A	B	1	0	2	117	2	2
22	M	5	2	8	1	A	B	A	A	1	0	2	117	2	2
22	M	5	3	2	2	B	B	B	A	1	0	2	117	2	2
22	M	5	4	3	2	B	A	B	B	1	0	2	117	2	2
22	M	5	5	4	1	B	B	B	A	1	0	2	117	2	2
22	M	5	6	6	2	A	B	A	B	1	1	2	117	2	2
22	M	5	7	7	2	A	A	A	A	1	1	2	117	2	2
22	M	5	8	1	1	A	A	A	B	1	0	2	117	2	2
23	M	6	1	5	2	A	B	B	B	0	1	2	126	2	2
23	M	6	2	8	2	A	A	A	A	1	1	2	126	2	2
23	M	6	3	2	1	B	A	B	B	1	0	2	126	2	2
23	M	6	4	3	1	B	B	B	B	1	1	2	126	2	2
23	M	6	5	4	2	B	A	B	B	1	0	2	126	2	2
23	M	6	6	6	1	A	A	A	B	1	0	2	126	2	2
23	M	6	7	7	1	A	B	A	B	1	1	2	126	2	2
23	M	6	8	1	2	A	B	A	B	1	1	2	126	2	2
24	F	7	1	5	1	A	B	B	A	0	0	2	125	2	2
24	F	7	2	6	2	A	A	A	B	1	0	2	125	2	2
24	F	7	3	1	1	A	B	A	A	1	0	2	125	2	2
24	F	7	4	2	2	B	A	B	B	1	0	2	125	2	2
24	F	7	5	7	2	A	B	B	B	0	1	2	125	2	2
24	F	7	6	8	1	A	A	A	B	1	0	2	125	2	2
24	F	7	7	3	2	B	B	A	A	0	0	2	125	2	2
24	F	7	8	4	1	B	A	B	B	1	0	2	125	2	2
25	F	8	1	5	2	A	A	A	A	1	1	2	117	2	1
25	F	8	2	6	1	A	B	A	A	1	0	2	117	2	1
25	F	8	3	1	2	A	A	A	B	1	0	2	117	2	1
25	F	8	4	2	1	B	B	B	A	1	0	2	117	2	1
25	F	8	5	7	1	A	A	A	A	1	1	2	117	2	1
25	F	8	6	8	2	A	B	A	B	1	1	2	117	2	1
25	F	8	7	3	1	B	A	B	A	1	1	2	117	2	1
25	F	8	8	4	2	B	B	A	B	0	1	2	117	2	1
26	F	1	1	8	1	A	B	A	A	1	0	3	100	2	1
26	F	1	2	4	1	B	B	B	A	1	0	3	100	2	1
26	F	1	3	3	2	B	A	B	B	1	0	3	100	2	1
26	F	1	4	6	2	A	B	A	A	1	0	3	100	2	1
26	F	1	5	5	1	A	A	A	A	1	1	3	100	2	1
26	F	1	6	1	1	A	A	B	B	0	0	3	100	2	1
26	F	1	7	2	2	B	B	B	A	1	0	3	100	2	1
26	F	1	8	7	2	A	A	A	A	1	1	3	100	2	1
27	M	2	1	8	2	A	A	B	B	0	0	1	111	2	0
27	M	2	2	4	2	B	A	A	B	0	0	1	111	2	0
27	M	2	3	3	1	B	B	A	B	0	1	1	111	2	0
27	M	2	4	6	1	A	A	B	B	0	0	1	111	2	0
27	M	2	5	5	2	A	B	B	A	0	0	1	111	2	0
27	M	2	6	1	2	A	B	B	A	0	0	1	111	2	0
27	M	2	7	2	1	B	A	A	B	0	0	1	111	2	0
27	M	2	8	7	1	A	B	B	B	0	1	1	111	2	0
28	F	3	1	8	1	A	A	A	B	1	0	1	113	2	2
28	F	3	2	4	1	B	A	A	B	0	0	1	113	2	2
28	F	3	3	6	2	A	A	A	B	1	0	1	113	2	2
28	F	3	4	7	2	A	B	B	B	0	1	1	113	2	2
28	F	3	5	5	1	A	B	A	B	1	1	1	113	2	2
28	F	3	6	2	2	B	A	B	B	1	0	1	113	2	2
28	F	3	7	1	1	A	B	A	B	1	1	1	113	2	2
28	F	3	8	3	2	B	B	A	B	0	1	1	113	2	2
29	M	4	1	8	2	A	B	A	A	1	0	2	116	3	0
29	M	4	2	4	2	B	B	B	B	1	1	2	116	3	0
29	M	4	3	6	1	A	B	A	A	1	0	2	116	3	0
29	M	4	4	7	1	A	A	A	A	1	1	2	116	3	0
29	M	4	5	5	2	A	A	A	A	1	1	2	116	3	0
29	M	4	6	2	1	B	B	B	A	1	0	2	116	3	0
29	M	4	7	1	2	A	A	A	A	1	1	2	116	3	0
29	M	4	8	3	1	B	A	B	B	1	0	2	116	3	0
30	M	5	1	5	1	A	A	A	B	1	0	2	108	2	2
30	M	5	2	8	1	A	B	A	B	1	1	2	108	2	2
30	M	5	3	2	2	B	B	B	A	1	0	2	108	2	2
30	M	5	4	3	2	B	A	A	B	0	0	2	108	2	2
30	M	5	5	4	1	B	B	A	B	0	1	2	108	2	2
30	M	5	6	6	2	A	B	A	B	1	1	2	108	2	2
30	M	5	7	7	2	A	A	B	A	0	1	2	108	2	2
30	M	5	8	1	1	A	A	A	B	1	0	2	108	2	2
31	M	6	1	5	2	A	B	A	A	1	0	2	93	1	2
31	M	6	2	8	2	A	A	B	A	0	1	2	93	1	2
31	M	6	3	2	1	B	A	B	B	1	0	2	93	1	2
31	M	6	4	3	1	B	B	B	B	1	1	2	93	1	2
31	M	6	5	4	2	B	A	A	A	0	1	2	93	1	2
31	M	6	6	6	1	A	A	A	A	1	1	2	93	1	2
31	M	6	7	7	1	A	B	A	B	1	1	2	93	1	2
31	M	6	8	1	2	A	B	B	B	0	1	2	93	1	2
32	F	7	1	5	1	A	B	A	B	1	1	1	101	2	1
32	F	7	2	6	2	A	A	B	A	0	1	1	101	2	1
32	F	7	3	1	1	A	B	A	B	1	1	1	101	2	1
32	F	7	4	2	2	B	A	A	B	0	0	1	101	2	1
32	F	7	5	7	2	A	B	A	B	1	1	1	101	2	1
32	F	7	6	8	1	A	A	A	B	1	0	1	101	2	1
32	F	7	7	3	2	B	B	A	B	0	1	1	101	2	1
32	F	7	8	4	1	B	A	A	A	0	1	1	101	2	1
33	F	8	1	5	2	A	A	A	A	1	1	1	92	2	2
33	F	8	2	6	1	A	B	A	A	1	0	1	92	2	2
33	F	8	3	1	2	A	A	A	A	1	1	1	92	2	2
33	F	8	4	2	1	B	B	B	A	1	0	1	92	2	2
33	F	8	5	7	1	A	A	A	A	1	1	1	92	2	2
33	F	8	6	8	2	A	B	A	B	1	1	1	92	2	2
33	F	8	7	3	1	B	A	B	B	1	0	1	92	2	2
33	F	8	8	4	2	B	B	B	A	1	0	1	92	2	2
34	F	1	1	8	1	A	B	B	A	0	0	1	106	0	1
34	F	1	2	4	1	B	B	B	A	1	0	1	106	0	1
34	F	1	3	3	2	B	A	B	B	1	0	1	106	0	1
34	F	1	4	6	2	A	B	A	A	1	0	1	106	0	1
34	F	1	5	5	1	A	A	B	B	0	0	1	106	0	1
34	F	1	6	1	1	A	A	A	A	1	1	1	106	0	1
34	F	1	7	2	2	B	B	B	A	1	0	1	106	0	1
34	F	1	8	7	2	A	A	A	A	1	1	1	106	0	1
35	F	2	1	8	2	A	A	A	B	1	0	3	106	1	2
35	F	2	2	4	2	B	A	B	B	1	0	3	106	1	2
35	F	2	3	3	1	B	B	B	A	1	0	3	106	1	2
35	F	2	4	6	1	A	A	A	B	1	0	3	106	1	2
35	F	2	5	5	2	A	B	A	A	1	0	3	106	1	2
35	F	2	6	1	2	A	B	A	A	1	0	3	106	1	2
35	F	2	7	2	1	B	A	B	B	1	0	3	106	1	2
35	F	2	8	7	1	A	B	A	B	1	1	3	106	1	2
36	F	3	1	8	1	A	A	A	A	1	1	3	83	2	1
36	F	3	2	4	1	B	A	B	B	1	0	3	83	2	1
36	F	3	3	6	2	A	A	A	A	1	1	3	83	2	1
36	F	3	4	7	2	A	B	A	B	1	1	3	83	2	1
36	F	3	5	5	1	A	B	A	A	1	0	3	83	2	1
36	F	3	6	2	2	B	A	B	B	1	0	3	83	2	1
36	F	3	7	1	1	A	B	A	B	1	1	3	83	2	1
36	F	3	8	3	2	B	B	B	B	1	1	3	83	2	1
37	F	4	1	8	2	A	B	B	B	0	1	3	102	2	2
37	F	4	2	4	2	B	B	A	B	0	1	3	102	2	2
37	F	4	3	6	1	A	B	A	A	1	0	3	102	2	2
37	F	4	4	7	1	A	A	A	A	1	1	3	102	2	2
37	F	4	5	5	2	A	A	A	A	1	1	3	102	2	2
37	F	4	6	2	1	B	B	B	A	1	0	3	102	2	2
37	F	4	7	1	2	A	A	A	A	1	1	3	102	2	2
37	F	4	8	3	1	B	A	B	A	1	1	3	102	2	2
38	F	5	1	5	1	A	A	A	A	1	1	3	105	2	2
38	F	5	2	8	1	A	B	A	B	1	1	3	105	2	2
38	F	5	3	2	2	B	B	B	A	1	0	3	105	2	2
38	F	5	4	3	2	B	A	B	A	1	1	3	105	2	2
38	F	5	5	4	1	B	B	B	B	1	1	3	105	2	2
38	F	5	6	6	2	A	B	A	A	1	0	3	105	2	2
38	F	5	7	7	2	A	A	A	A	1	1	3	105	2	2
38	F	5	8	1	1	A	A	A	B	1	0	3	105	2	2
39	M	6	1	5	2	A	B	A	B	1	1	3	120	2	2
39	M	6	2	8	2	A	A	A	A	1	1	3	120	2	2
39	M	6	3	2	1	B	A	B	A	1	1	3	120	2	2
39	M	6	4	3	1	B	B	B	B	1	1	3	120	2	2
39	M	6	5	4	2	B	A	B	A	1	1	3	120	2	2
39	M	6	6	6	1	A	A	A	A	1	1	3	120	2	2
39	M	6	7	7	1	A	B	A	B	1	1	3	120	2	2
39	M	6	8	1	2	A	B	A	B	1	1	3	120	2	2
40	M	7	1	5	1	A	B	A	B	1	1	3	99	3	2
40	M	7	2	6	2	A	A	A	B	1	0	3	99	3	2
40	M	7	3	1	1	A	B	A	B	1	1	3	99	3	2
40	M	7	4	2	2	B	A	B	A	1	1	3	99	3	2
40	M	7	5	7	2	A	B	A	B	1	1	3	99	3	2
40	M	7	6	8	1	A	A	B	A	0	1	3	99	3	2
40	M	7	7	3	2	B	B	B	B	1	1	3	99	3	2
40	M	7	8	4	1	B	A	B	B	1	0	3	99	3	2
41	F	8	1	5	2	A	A	A	A	1	1	3	122	2	2
41	F	8	2	6	1	A	B	A	A	1	0	3	122	2	2
41	F	8	3	1	2	A	A	A	A	1	1	3	122	2	2
41	F	8	4	2	1	B	B	B	B	1	1	3	122	2	2
41	F	8	5	7	1	A	A	A	A	1	1	3	122	2	2
41	F	8	6	8	2	A	B	B	B	0	1	3	122	2	2
41	F	8	7	3	1	B	A	B	B	1	0	3	122	2	2
41	F	8	8	4	2	B	B	B	B	1	1	3	122	2	2
42	M	1	1	8	1	A	B	A	B	1	1	3	92	2	2
42	M	1	2	4	1	B	B	B	B	1	1	3	92	2	2
42	M	1	3	3	2	B	A	B	B	1	0	3	92	2	2
42	M	1	4	6	2	A	B	A	B	1	1	3	92	2	2
42	M	1	5	5	1	A	A	A	A	1	1	3	92	2	2
42	M	1	6	1	1	A	A	A	A	1	1	3	92	2	2
42	M	1	7	2	2	B	B	B	B	1	1	3	92	2	2
42	M	1	8	7	2	A	A	A	A	1	1	3	92	2	2
43	M	2	1	8	2	A	A	A	A	1	1	3	117	2	2
43	M	2	2	4	2	B	A	B	A	1	1	3	117	2	2
43	M	2	3	3	1	B	B	B	A	1	0	3	117	2	2
43	M	2	4	6	1	A	A	A	A	1	1	3	117	2	2
43	M	2	5	5	2	A	B	A	B	1	1	3	117	2	2
43	M	2	6	1	2	A	B	A	A	1	0	3	117	2	2
43	M	2	7	2	1	B	A	B	B	1	0	3	117	2	2
43	M	2	8	7	1	A	B	A	B	1	1	3	117	2	2
44	F	3	1	8	1	A	A	A	A	1	1	1	120	2	1
44	F	3	2	4	1	B	A	A	A	0	1	1	120	2	1
44	F	3	3	6	2	A	A	A	A	1	1	1	120	2	1
44	F	3	4	7	2	A	B	A	B	1	1	1	120	2	1
44	F	3	5	5	1	A	B	A	A	1	0	1	120	2	1
44	F	3	6	2	2	B	A	B	B	1	0	1	120	2	1
44	F	3	7	1	1	A	B	A	A	1	0	1	120	2	1
44	F	3	8	3	2	B	B	B	A	1	0	1	120	2	1
45	F	4	1	8	2	A	B	A	B	1	1	1	76	1	1
45	F	4	2	4	2	B	B	B	A	1	0	1	0	1	1
45	F	4	3	6	1	A	B	A	A	1	0	1	0	1	1
45	F	4	4	7	1	A	A	A	A	1	1	1	0	1	1
45	F	4	5	5	2	A	A	B	B	0	0	1	0	1	1
45	F	4	6	2	1	B	B	A	A	0	0	1	0	1	1
45	F	4	7	1	2	A	A	B	A	0	1	1	0	1	1
45	F	4	8	3	1	B	A	A	A	0	1	1	0	1	1
46	F	5	1	5	1	A	A	A	B	1	0	3	95	2	0
46	F	5	2	8	1	A	B	A	B	1	1	3	95	2	0
46	F	5	3	2	2	B	B	A	A	0	0	3	95	2	0
46	F	5	4	3	2	B	A	A	B	0	0	3	95	2	0
46	F	5	5	4	1	B	B	B	B	1	1	3	95	2	0
46	F	5	6	6	2	A	B	A	B	1	1	3	95	2	0
46	F	5	7	7	2	A	A	A	B	1	0	3	95	2	0
46	F	5	8	1	1	A	A	B	A	0	1	3	95	2	0
47	M	6	1	5	2	A	B	A	A	1	0	1	103	2	2
47	M	6	2	8	2	A	A	B	A	0	1	1	103	2	2
47	M	6	3	2	1	B	A	B	B	1	0	1	103	2	2
47	M	6	4	3	1	B	B	A	A	0	0	1	103	2	2
47	M	6	5	4	2	B	A	B	B	1	0	1	103	2	2
47	M	6	6	6	1	A	A	A	B	1	0	1	103	2	2
47	M	6	7	7	1	A	B	A	B	1	1	1	103	2	2
47	M	6	8	1	2	A	B	A	A	1	0	1	103	2	2
48	F	7	1	5	1	A	B	A	A	1	0	1	102	1	1
48	F	7	2	6	2	A	A	A	A	1	1	1	102	1	1
48	F	7	3	1	1	A	B	A	A	1	0	1	102	1	1
48	F	7	4	2	2	B	A	B	B	1	0	1	102	1	1
48	F	7	5	7	2	A	B	A	B	1	1	1	102	1	1
48	F	7	6	8	1	A	A	A	A	1	1	1	102	1	1
48	F	7	7	3	2	B	B	B	B	1	1	1	102	1	1
48	F	7	8	4	1	B	A	B	A	1	1	1	102	1	1
49	F	8	1	5	2	A	A	B	A	0	1	2	92	2	2
49	F	8	2	6	1	A	B	A	A	1	0	2	92	2	2
49	F	8	3	1	2	A	A	A	A	1	1	2	92	2	2
49	F	8	4	2	1	B	B	B	A	1	0	2	92	2	2
49	F	8	5	7	1	A	A	A	A	1	1	2	92	2	2
49	F	8	6	8	2	A	B	A	A	1	0	2	92	2	2
49	F	8	7	3	1	B	A	B	B	1	0	2	92	2	2
49	F	8	8	4	2	B	B	B	A	1	0	2	92	2	2
50	M	1	1	8	1	A	B	A	A	1	0	1	121	2	2
50	M	1	2	4	1	B	B	B	A	1	0	1	121	2	2
50	M	1	3	3	2	B	A	A	A	0	1	1	121	2	2
50	M	1	4	6	2	A	B	A	A	1	0	1	121	2	2
50	M	1	5	5	1	A	A	A	B	1	0	1	121	2	2
50	M	1	6	1	1	A	A	A	B	1	0	1	121	2	2
50	M	1	7	2	2	B	B	B	A	1	0	1	121	2	2
50	M	1	8	7	2	A	A	B	A	0	1	1	121	2	2
51	F	2	1	8	2	A	A	A	B	1	0	1	87	2	2
51	F	2	2	4	2	B	A	A	A	0	1	1	87	2	2
51	F	2	3	3	1	B	B	A	B	0	1	1	87	2	2
51	F	2	4	6	1	A	A	A	B	1	0	1	87	2	2
51	F	2	5	5	2	A	B	B	B	0	1	1	87	2	2
51	F	2	6	1	2	A	B	B	B	0	1	1	87	2	2
51	F	2	7	2	1	B	A	B	A	1	1	1	87	2	2
51	F	2	8	7	1	A	B	A	B	1	1	1	87	2	2
52	F	3	1	8	1	A	A	A	A	1	1	3	112	2	2
52	F	3	2	4	1	B	A	B	B	1	0	3	112	2	2
52	F	3	3	6	2	A	A	A	A	1	1	3	112	2	2
52	F	3	4	7	2	A	B	A	B	1	1	3	112	2	2
52	F	3	5	5	1	A	B	A	B	1	1	3	112	2	2
52	F	3	6	2	2	B	A	B	B	1	0	3	112	2	2
52	F	3	7	1	1	A	B	A	A	1	0	3	112	2	2
52	F	3	8	3	2	B	B	B	B	1	1	3	112	2	2
53	F	4	1	8	2	A	B	A	B	1	1	3	100	1	2
53	F	4	2	4	2	B	B	B	A	1	0	3	100	1	2
53	F	4	3	6	1	A	B	A	A	1	0	3	100	1	2
53	F	4	4	7	1	A	A	A	A	1	1	3	100	1	2
53	F	4	5	5	2	A	A	A	A	1	1	3	100	1	2
53	F	4	6	2	1	B	B	B	A	1	0	3	100	1	2
53	F	4	7	1	2	A	A	B	B	0	0	3	100	1	2
53	F	4	8	3	1	B	A	B	B	1	0	3	100	1	2
54	M	5	1	5	1	A	A	A	B	1	0	3	108	2	2
54	M	5	2	8	1	A	B	A	B	1	1	3	108	2	2
54	M	5	3	2	2	B	B	A	B	0	1	3	108	2	2
54	M	5	4	3	2	B	A	B	A	1	1	3	108	2	2
54	M	5	5	4	1	B	B	B	B	1	1	3	108	2	2
54	M	5	6	6	2	A	B	A	B	1	1	3	108	2	2
54	M	5	7	7	2	A	A	B	A	0	1	3	108	2	2
54	M	5	8	1	1	A	A	B	A	0	1	3	108	2	2
55	F	6	1	5	2	A	B	A	B	1	1	3	97	1	2
55	F	6	2	8	2	A	A	A	A	1	1	3	97	1	2
55	F	6	3	2	1	B	A	B	A	1	1	3	97	1	2
55	F	6	4	3	1	B	B	B	B	1	1	3	97	1	2
55	F	6	5	4	2	B	A	B	B	1	0	3	97	1	2
55	F	6	6	6	1	A	A	A	A	1	1	3	97	1	2
55	F	6	7	7	1	A	B	A	B	1	1	3	97	1	2
55	F	6	8	1	2	A	B	A	A	1	0	3	97	1	2
56	F	7	1	5	1	A	B	A	B	1	1	2	121	2	2
56	F	7	2	6	2	A	A	A	B	1	0	2	121	2	2
56	F	7	3	1	1	A	B	A	B	1	1	2	121	2	2
56	F	7	4	2	2	B	A	B	B	1	0	2	121	2	2
56	F	7	5	7	2	A	B	B	B	0	1	2	121	2	2
56	F	7	6	8	1	A	A	A	A	1	1	2	121	2	2
56	F	7	7	3	2	B	B	A	B	0	1	2	121	2	2
56	F	7	8	4	1	B	A	B	B	1	0	2	121	2	2
57	F	8	1	5	2	A	A	A	A	1	1	2	107	2	2
57	F	8	2	6	1	A	B	A	A	1	0	2	107	2	2
57	F	8	3	1	2	A	A	A	A	1	1	2	107	2	2
57	F	8	4	2	1	B	B	B	A	1	0	2	107	2	2
57	F	8	5	7	1	A	A	A	A	1	1	2	107	2	2
57	F	8	6	8	2	A	B	A	A	1	0	2	107	2	2
57	F	8	7	3	1	B	A	B	B	1	0	2	107	2	2
57	F	8	8	4	2	B	B	B	B	1	1	2	107	2	2
58	M	1	1	8	1	A	B	A	A	1	0	1	100	1	2
58	M	1	2	4	1	B	B	B	B	1	1	1	100	1	2
58	M	1	3	3	2	B	A	B	A	1	1	1	100	1	2
58	M	1	4	6	2	A	B	A	A	1	0	1	100	1	2
58	M	1	5	5	1	A	A	A	B	1	0	1	100	1	2
58	M	1	6	1	1	A	A	A	B	1	0	1	100	1	2
58	M	1	7	2	2	B	B	B	A	1	0	1	100	1	2
58	M	1	8	7	2	A	A	B	A	0	1	1	100	1	2
59	M	2	1	8	2	A	A	B	A	0	1	1	114	2	2
59	M	2	2	4	2	B	A	A	A	0	1	1	114	2	2
59	M	2	3	3	1	B	B	B	A	1	0	1	114	2	2
59	M	2	4	6	1	A	A	A	A	1	1	1	114	2	2
59	M	2	5	5	2	A	B	A	A	1	0	1	114	2	2
59	M	2	6	1	2	A	B	A	A	1	0	1	114	2	2
59	M	2	7	2	1	B	A	B	B	1	0	1	114	2	2
59	M	2	8	7	1	A	B	A	B	1	1	1	114	2	2
60	F	3	1	8	1	A	A	A	B	1	0	1	92	2	2
60	F	3	2	4	1	B	A	B	B	1	0	1	92	2	2
60	F	3	3	6	2	A	A	A	B	1	0	1	92	2	2
60	F	3	4	7	2	A	B	B	B	0	1	1	92	2	2
60	F	3	5	5	1	A	B	B	B	0	1	1	92	2	2
60	F	3	6	2	2	B	A	B	B	1	0	1	92	2	2
60	F	3	7	1	1	A	B	A	A	1	0	1	92	2	2
60	F	3	8	3	2	B	B	A	B	0	1	1	92	2	2
61	F	4	1	8	2	A	B	A	B	1	1	1	106	1	2
61	F	4	2	4	2	B	B	A	B	0	1	1	106	1	2
61	F	4	3	6	1	A	B	A	B	1	1	1	106	1	2
61	F	4	4	7	1	A	A	A	B	1	0	1	106	1	2
61	F	4	5	5	2	A	A	A	B	1	0	1	106	1	2
61	F	4	6	2	1	B	B	B	A	1	0	1	106	1	2
61	F	4	7	1	2	A	A	A	B	1	0	1	106	1	2
61	F	4	8	3	1	B	A	B	B	1	0	1	106	1	2
62	M	5	1	5	1	A	A	A	B	1	0	1	90	2	2
62	M	5	2	8	1	A	B	A	A	1	0	1	90	2	2
62	M	5	3	2	2	B	B	B	A	1	0	1	90	2	2
62	M	5	4	3	2	B	A	A	A	0	1	1	90	2	2
62	M	5	5	4	1	B	B	B	A	1	0	1	90	2	2
62	M	5	6	6	2	A	B	A	A	1	0	1	90	2	2
62	M	5	7	7	2	A	A	B	A	0	1	1	90	2	2
62	M	5	8	1	1	A	A	B	B	0	0	1	90	2	2
63	M	6	1	5	2	A	B	B	A	0	0	1	88	2	1
63	M	6	2	8	2	A	A	A	B	1	0	1	88	2	1
63	M	6	3	2	1	B	A	B	A	1	1	1	88	2	1
63	M	6	4	3	1	B	B	A	B	0	1	1	88	2	1
63	M	6	5	4	2	B	A	B	B	1	0	1	88	2	1
63	M	6	6	6	1	A	A	A	B	1	0	1	88	2	1
63	M	6	7	7	1	A	B	A	B	1	1	1	88	2	1
63	M	6	8	1	2	A	B	A	B	1	1	1	88	2	1
64	F	7	1	5	1	A	B	A	A	1	0	1	126	2	2
64	F	7	2	6	2	A	A	A	A	1	1	1	126	2	2
64	F	7	3	1	1	A	B	B	A	0	0	1	126	2	2
64	F	7	4	2	2	B	A	B	B	1	0	1	126	2	2
64	F	7	5	7	2	A	B	B	B	0	1	1	126	2	2
64	F	7	6	8	1	A	A	B	B	0	0	1	126	2	2
64	F	7	7	3	2	B	B	B	B	1	1	1	126	2	2
64	F	7	8	4	1	B	A	A	B	0	0	1	126	2	2
65	M	8	1	5	2	A	A	B	A	0	1	2	90	1	2
65	M	8	2	6	1	A	B	B	B	0	1	2	90	1	2
65	M	8	3	1	2	A	A	A	A	1	1	2	90	1	2
65	M	8	4	2	1	B	B	B	A	1	0	2	90	1	2
65	M	8	5	7	1	A	A	A	A	1	1	2	90	1	2
65	M	8	6	8	2	A	B	B	A	0	0	2	90	1	2
65	M	8	7	3	1	B	A	B	B	1	0	2	90	1	2
65	M	8	8	4	2	B	B	A	B	0	1	2	90	1	2
66	M	1	1	8	1	A	B	A	A	1	0	2	78	1	2
66	M	1	2	4	1	B	B	A	A	0	0	2	78	1	2
66	M	1	3	3	2	B	A	B	B	1	0	2	78	1	2
66	M	1	4	6	2	A	B	A	A	1	0	2	78	1	2
66	M	1	5	5	1	A	A	A	B	1	0	2	78	1	2
66	M	1	6	1	1	A	A	A	A	1	1	2	78	1	2
66	M	1	7	2	2	B	B	B	B	1	1	2	78	1	2
66	M	1	8	7	2	A	A	B	A	0	1	2	78	1	2
67	M	2	1	8	2	A	A	B	A	0	1	2	86	1	2
67	M	2	2	4	2	B	A	B	B	1	0	2	86	1	2
67	M	2	3	3	1	B	B	B	A	1	0	2	86	1	2
67	M	2	4	6	1	A	A	A	B	1	0	2	86	1	2
67	M	2	5	5	2	A	B	A	B	1	1	2	86	1	2
67	M	2	6	1	2	A	B	A	B	1	1	2	86	1	2
67	M	2	7	2	1	B	A	B	B	1	0	2	86	1	2
67	M	2	8	7	1	A	B	A	B	1	1	2	86	1	2
68	F	3	1	8	1	A	A	A	A	1	1	2	111	1	2
68	F	3	2	4	1	B	A	B	A	1	1	2	111	1	2
68	F	3	3	6	2	A	A	B	A	0	1	2	111	1	2
68	F	3	4	7	2	A	B	B	B	0	1	2	111	1	2
68	F	3	5	5	1	A	B	A	B	1	1	2	111	1	2
68	F	3	6	2	2	B	A	B	A	1	1	2	111	1	2
68	F	3	7	1	1	A	B	B	B	0	1	2	111	1	2
68	F	3	8	3	2	B	B	B	A	1	0	2	111	1	2
69	M	4	1	8	2	A	B	A	B	1	1	2	102	1	2
69	M	4	2	4	2	B	B	B	B	1	1	2	102	1	2
69	M	4	3	6	1	A	B	B	A	0	0	2	102	1	2
69	M	4	4	7	1	A	A	B	A	0	1	2	102	1	2
69	M	4	5	5	2	A	A	B	A	0	1	2	102	1	2
69	M	4	6	2	1	B	B	B	A	1	0	2	102	1	2
69	M	4	7	1	2	A	A	A	B	1	0	2	102	1	2
69	M	4	8	3	1	B	A	A	A	0	1	2	102	1	2
70	F	5	1	5	1	A	A	B	B	0	0	2	95	1	2
70	F	5	2	8	1	A	B	A	B	1	1	2	95	1	2
70	F	5	3	2	2	B	B	A	B	0	1	2	95	1	2
70	F	5	4	3	2	B	A	A	A	0	1	2	95	1	2
70	F	5	5	4	1	B	B	A	A	0	0	2	95	1	2
70	F	5	6	6	2	A	B	A	B	1	1	2	95	1	2
70	F	5	7	7	2	A	A	B	A	0	1	2	95	1	2
70	F	5	8	1	1	A	A	B	B	0	0	2	95	1	2
71	M	6	1	5	2	A	B	B	A	0	0	2	65	2	2
71	M	6	2	8	2	A	A	A	B	1	0	2	65	2	2
71	M	6	3	2	1	B	A	B	B	1	0	2	65	2	2
71	M	6	4	3	1	B	B	B	A	1	0	2	65	2	2
71	M	6	5	4	2	B	A	B	A	1	1	2	65	2	2
71	M	6	6	6	1	A	A	A	A	1	1	2	65	2	2
71	M	6	7	7	1	A	B	A	B	1	1	2	65	2	2
71	M	6	8	1	2	A	B	A	A	1	0	2	65	2	2
72	F	7	1	5	1	A	B	B	A	0	0	2	117	1	2
72	F	7	2	6	2	A	A	A	B	1	0	2	117	1	2
72	F	7	3	1	1	A	B	A	A	1	0	2	117	1	2
72	F	7	4	2	2	B	A	B	B	1	0	2	117	1	2
72	F	7	5	7	2	A	B	A	B	1	1	2	117	1	2
72	F	7	6	8	1	A	A	B	A	0	1	2	117	1	2
72	F	7	7	3	2	B	B	B	A	1	0	2	117	1	2
72	F	7	8	4	1	B	A	B	B	1	0	2	117	1	2
73	M	8	1	5	2	A	A	A	B	1	0	3	89	2	1
73	M	8	2	6	1	A	B	A	A	1	0	3	89	2	1
73	M	8	3	1	2	A	A	B	B	0	0	3	89	2	1
73	M	8	4	2	1	B	B	B	A	1	0	3	89	2	1
73	M	8	5	7	1	A	A	A	A	1	1	3	89	2	1
73	M	8	6	8	2	A	B	A	A	1	0	3	89	2	1
73	M	8	7	3	1	B	A	B	B	1	0	3	89	2	1
73	M	8	8	4	2	B	B	A	B	0	1	3	89	2	1
74	F	1	1	8	1	A	B	A	A	1	0	1	101	1	2
74	F	1	2	4	1	B	B	B	A	1	0	1	101	1	2
74	F	1	3	3	2	B	A	B	B	1	0	1	101	1	2
74	F	1	4	6	2	A	B	B	A	0	0	1	101	1	2
74	F	1	5	5	1	A	A	A	B	1	0	1	101	1	2
74	F	1	6	1	1	A	A	A	B	1	0	1	101	1	2
74	F	1	7	2	2	B	B	B	A	1	0	1	101	1	2
74	F	1	8	7	2	A	A	B	B	0	0	1	101	1	2
75	M	2	1	8	2	A	A	B	A	0	1	1	94	2	2
75	M	2	2	4	2	B	A	B	A	1	1	1	94	2	2
75	M	2	3	3	1	B	B	A	A	0	0	1	94	2	2
75	M	2	4	6	1	A	A	A	B	1	0	1	94	2	2
75	M	2	5	5	2	A	B	B	B	0	1	1	94	2	2
75	M	2	6	1	2	A	B	B	A	0	0	1	94	2	2
75	M	2	7	2	1	B	A	A	B	0	0	1	94	2	2
75	M	2	8	7	1	A	B	B	B	0	1	1	94	2	2
76	M	3	1	8	1	A	A	A	A	1	1	1	89	2	1
76	M	3	2	4	1	B	A	B	A	1	1	1	89	2	1
76	M	3	3	6	2	A	A	B	A	0	1	1	89	2	1
76	M	3	4	7	2	A	B	B	B	0	1	1	89	2	1
76	M	3	5	5	1	A	B	B	A	0	0	1	89	2	1
76	M	3	6	2	2	B	A	A	A	0	1	1	89	2	1
76	M	3	7	1	1	A	B	A	A	1	0	1	89	2	1
76	M	3	8	3	2	B	B	B	A	1	0	1	89	2	1
77	F	4	1	8	2	A	B	B	B	0	1	1	99	1	2
77	F	4	2	4	2	B	B	B	B	1	1	1	99	1	2
77	F	4	3	6	1	A	B	A	A	1	0	1	99	1	2
77	F	4	4	7	1	A	A	A	A	1	1	1	99	1	2
77	F	4	5	5	2	A	A	A	A	1	1	1	99	1	2
77	F	4	6	2	1	B	B	B	A	1	0	1	99	1	2
77	F	4	7	1	2	A	A	A	A	1	1	1	99	1	2
77	F	4	8	3	1	B	A	B	A	1	1	1	99	1	2
78	M	5	1	5	1	A	A	A	B	1	0	1	113	2	2
78	M	5	2	8	1	A	B	A	A	1	0	1	113	2	2
78	M	5	3	2	2	B	B	B	A	1	0	1	113	2	2
78	M	5	4	3	2	B	A	A	B	0	0	1	113	2	2
78	M	5	5	4	1	B	B	B	A	1	0	1	113	2	2
78	M	5	6	6	2	A	B	A	A	1	0	1	113	2	2
78	M	5	7	7	2	A	A	B	A	0	1	1	113	2	2
78	M	5	8	1	1	A	A	A	A	1	1	1	113	2	2
79	M	6	1	5	2	A	B	A	B	1	1	2	106	2	2
79	M	6	2	8	2	A	A	A	A	1	1	2	106	2	2
79	M	6	3	2	1	B	A	B	B	1	0	2	106	2	2
79	M	6	4	3	1	B	B	B	A	1	0	2	106	2	2
79	M	6	5	4	2	B	A	B	B	1	0	2	106	2	2
79	M	6	6	6	1	A	A	A	B	1	0	2	106	2	2
79	M	6	7	7	1	A	B	A	B	1	1	2	106	2	2
79	M	6	8	1	2	A	B	A	A	1	0	2	106	2	2
80	F	7	1	5	1	A	B	B	A	0	0	2	103	1	2
80	F	7	2	6	2	A	A	A	A	1	1	2	103	1	2
80	F	7	3	1	1	A	B	A	A	1	0	2	103	1	2
80	F	7	4	2	2	B	A	B	A	1	1	2	103	1	2
80	F	7	5	7	2	A	B	B	B	0	1	2	103	1	2
80	F	7	6	8	1	A	A	A	A	1	1	2	103	1	2
80	F	7	7	3	2	B	B	A	A	0	0	2	103	1	2
80	F	7	8	4	1	B	A	B	B	1	0	2	103	1	2
81	M	8	1	5	2	A	A	A	B	1	0	1	82	2	2
81	M	8	2	6	1	A	B	A	B	1	1	1	82	2	2
81	M	8	3	1	2	A	A	A	A	1	1	1	82	2	2
81	M	8	4	2	1	B	B	B	B	1	1	1	82	2	2
81	M	8	5	7	1	A	A	A	A	1	1	1	82	2	2
81	M	8	6	8	2	A	B	A	B	1	1	1	82	2	2
81	M	8	7	3	1	B	A	B	B	1	0	1	82	2	2
81	M	8	8	4	2	B	B	B	B	1	1	1	82	2	2
82	M	1	1	8	1	A	B	B	A	0	0	1	79	3	2
82	M	1	2	4	1	B	B	B	A	1	0	1	79	3	2
82	M	1	3	3	2	B	A	A	B	0	0	1	79	3	2
82	M	1	4	6	2	A	B	B	A	0	0	1	79	3	2
82	M	1	5	5	1	A	A	A	A	1	1	1	79	3	2
82	M	1	6	1	1	A	A	B	A	0	1	1	79	3	2
82	M	1	7	2	2	B	B	A	A	0	0	1	79	3	2
82	M	1	8	7	2	A	A	A	A	1	1	1	79	3	2
83	M	2	1	8	2	A	A	A	A	1	1	2	109	1	2
83	M	2	2	4	2	B	A	A	B	0	0	2	109	1	2
83	M	2	3	3	1	B	B	B	A	1	0	2	109	1	2
83	M	2	4	6	1	A	A	A	B	1	0	2	109	1	2
83	M	2	5	5	2	A	B	A	A	1	0	2	109	1	2
83	M	2	6	1	2	A	B	A	B	1	1	2	109	1	2
83	M	2	7	2	1	B	A	B	A	1	1	2	109	1	2
83	M	2	8	7	1	A	B	A	A	1	0	2	109	1	2
84	F	3	1	8	1	A	A	A	A	1	1	2	110	2	2
84	F	3	2	4	1	B	A	B	A	1	1	2	110	2	2
84	F	3	3	6	2	A	A	B	B	0	0	2	110	2	2
84	F	3	4	7	2	A	B	A	B	1	1	2	110	2	2
84	F	3	5	5	1	A	B	A	B	1	1	2	110	2	2
84	F	3	6	2	2	B	A	A	B	0	0	2	110	2	2
84	F	3	7	1	1	A	B	A	A	1	0	2	110	2	2
84	F	3	8	3	2	B	B	A	A	0	0	2	110	2	2
85	F	4	1	8	2	A	B	A	B	1	1	2	109	1	2
85	F	4	2	4	2	B	B	B	B	1	1	2	109	1	2
85	F	4	3	6	1	A	B	A	A	1	0	2	109	1	2
85	F	4	4	7	1	A	A	A	B	1	0	2	109	1	2
85	F	4	5	5	2	A	A	A	B	1	0	2	109	1	2
85	F	4	6	2	1	B	B	B	A	1	0	2	109	1	2
85	F	4	7	1	2	A	A	A	B	1	0	2	109	1	2
85	F	4	8	3	1	B	A	B	B	1	0	2	109	1	2
86	M	5	1	5	1	A	A	A	B	1	0	3	99	1	2
86	M	5	2	8	1	A	B	A	A	1	0	3	99	1	2
86	M	5	3	2	2	B	B	A	A	0	0	3	99	1	2
86	M	5	4	3	2	B	A	B	B	1	0	3	99	1	2
86	M	5	5	4	1	B	B	B	A	1	0	3	99	1	2
86	M	5	6	6	2	A	B	B	A	0	0	3	99	1	2
86	M	5	7	7	2	A	A	A	A	1	1	3	99	1	2
86	M	5	8	1	1	A	A	A	A	1	1	3	99	1	2
87	M	6	1	5	2	A	B	B	B	0	1	3	106	1	2
87	M	6	2	8	2	A	A	B	A	0	1	3	106	1	2
87	M	6	3	2	1	B	A	B	B	1	0	3	106	1	2
87	M	6	4	3	1	B	B	B	B	1	1	3	106	1	2
87	M	6	5	4	2	B	A	B	A	1	1	3	106	1	2
87	M	6	6	6	1	A	A	B	B	0	0	3	106	1	2
87	M	6	7	7	1	A	B	A	B	1	1	3	106	1	2
87	M	6	8	1	2	A	B	B	B	0	1	3	106	1	2
88	M	7	1	5	1	A	B	A	A	1	0	3	110	1	2
88	M	7	2	6	2	A	A	A	B	1	0	3	110	1	2
88	M	7	3	1	1	A	B	A	B	1	1	3	110	1	2
88	M	7	4	2	2	B	A	B	B	1	0	3	110	1	2
88	M	7	5	7	2	A	B	A	B	1	1	3	110	1	2
88	M	7	6	8	1	A	A	A	A	1	1	3	110	1	2
88	M	7	7	3	2	B	B	B	B	1	1	3	110	1	2
88	M	7	8	4	1	B	A	B	A	1	1	3	110	1	2
89	F	8	1	5	2	A	A	A	A	1	1	3	97	1	2
89	F	8	2	6	1	A	B	A	B	1	1	3	97	1	2
89	F	8	3	1	2	A	A	A	B	1	0	3	97	1	2
89	F	8	4	2	1	B	B	B	B	1	1	3	97	1	2
89	F	8	5	7	1	A	A	A	B	1	0	3	97	1	2
89	F	8	6	8	2	A	B	A	B	1	1	3	97	1	2
89	F	8	7	3	1	B	A	B	A	1	1	3	97	1	2
89	F	8	8	4	2	B	B	A	B	0	1	3	97	1	2
90	M	1	1	8	1	A	B	A	B	1	1	2	76	2	2
90	M	1	2	4	1	B	B	B	B	1	1	2	76	2	2
90	M	1	3	3	2	B	A	A	A	0	1	2	76	2	2
90	M	1	4	6	2	A	B	A	A	1	0	2	76	2	2
90	M	1	5	5	1	A	A	A	B	1	0	2	76	2	2
90	M	1	6	1	1	A	A	A	B	1	0	2	76	2	2
90	M	1	7	2	2	B	B	B	A	1	0	2	76	2	2
90	M	1	8	7	2	A	A	A	B	1	0	2	76	2	2
91	M	2	1	8	2	A	A	A	B	1	0	3	116	1	2
91	M	2	2	4	2	B	A	A	A	0	1	3	116	1	2
91	M	2	3	3	1	B	B	B	B	1	1	3	116	1	2
91	M	2	4	6	1	A	A	A	A	1	1	3	116	1	2
91	M	2	5	5	2	A	B	A	B	1	1	3	116	1	2
91	M	2	6	1	2	A	B	A	B	1	1	3	116	1	2
91	M	2	7	2	1	B	A	B	B	1	0	3	116	1	2
91	M	2	8	7	1	A	B	A	B	1	1	3	116	1	2
92	F	3	1	8	1	A	A	A	B	1	0	2	86	2	1
92	F	3	2	4	1	B	A	B	A	1	1	2	86	2	1
92	F	3	3	6	2	A	A	B	B	0	0	2	86	2	1
92	F	3	4	7	2	A	B	A	A	1	0	2	86	2	1
92	F	3	5	5	1	A	B	A	A	1	0	2	86	2	1
92	F	3	6	2	2	B	A	A	A	0	1	2	86	2	1
92	F	3	7	1	1	A	B	A	B	1	1	2	86	2	1
92	F	3	8	3	2	B	B	B	B	1	1	2	86	2	1
93	F	4	1	8	2	A	B	A	B	1	1	2	94	1	1
93	F	4	2	4	2	B	B	A	B	0	1	2	94	1	1
93	F	4	3	6	1	A	B	B	B	0	1	2	94	1	1
93	F	4	4	7	1	A	A	A	A	1	1	2	94	1	1
93	F	4	5	5	2	A	A	B	B	0	0	2	94	1	1
93	F	4	6	2	1	B	B	B	B	1	1	2	94	1	1
93	F	4	7	1	2	A	A	B	B	0	0	2	94	1	1
93	F	4	8	3	1	B	A	A	B	0	0	2	94	1	1
94	M	5	1	5	1	A	A	A	A	1	1	3	103	2	2
94	M	5	2	8	1	A	B	A	A	1	0	3	103	2	2
94	M	5	3	2	2	B	B	B	A	1	0	3	103	2	2
94	M	5	4	3	2	B	A	B	A	1	1	3	103	2	2
94	M	5	5	4	1	B	B	B	B	1	1	3	103	2	2
94	M	5	6	6	2	A	B	B	A	0	0	3	103	2	2
94	M	5	7	7	2	A	A	B	A	0	1	3	103	2	2
94	M	5	8	1	1	A	A	A	A	1	1	3	103	2	2
95	F	6	1	5	2	A	B	B	B	0	1	3	84	1	0
95	F	6	2	8	2	A	A	B	A	0	1	3	84	1	0
95	F	6	3	2	1	B	A	B	B	1	0	3	84	1	0
95	F	6	4	3	1	B	B	B	A	1	0	3	84	1	0
95	F	6	5	4	2	B	A	B	A	1	1	3	84	1	0
95	F	6	6	6	1	A	A	A	A	1	1	3	84	1	0
95	F	6	7	7	1	A	B	A	A	1	0	3	84	1	0
95	F	6	8	1	2	A	B	B	A	0	0	3	84	1	0
96	M	7	1	5	1	A	B	A	A	1	0	3	117	1	2
96	M	7	2	6	2	A	A	A	B	1	0	3	117	1	2
96	M	7	3	1	1	A	B	A	B	1	1	3	117	1	2
96	M	7	4	2	2	B	A	B	B	1	0	3	117	1	2
96	M	7	5	7	2	A	B	A	B	1	1	3	117	1	2
96	M	7	6	8	1	A	A	A	B	1	0	3	117	1	2
96	M	7	7	3	2	B	B	B	B	1	1	3	117	1	2
96	M	7	8	4	1	B	A	B	A	1	1	3	117	1	2

## Sheet: Exp2_CorrectResponsesByAgeGroup
	Table question 1 (Counterfactual thinking)
Mean correct responses1	Etiquetas de columna
Etiquetas de fila	Even if	If	Total
1	0.767241	0.612069	0.689655
2	0.855263	0.677632	0.766447
3	0.939655	0.758621	0.849138
Total	0.854167	0.682292	0.768229
	Table question 2 (Epistemic status)
Mean correct responses 2	Etiquetas de columna
Etiquetas de fila	Even if	If	Total
1	0.387931	0.508621	0.448276
2	0.394737	0.572368	0.483553
3	0.568966	0.62931	0.599138
Total	0.445312	0.570312	0.507812

## Sheet: Exp2_CorrectResponsesByParticip
	QUESTION1-COUNTERFACTUAL THINKING												QUESTION2-EPISTEMIC STATUS
Mean correct reponses1	Etiquetas de columna									Mean correct responses2	Etiquetas de columna
Participant	Even if	If	Total							Participant	Even if	If	Total
1	0.75	0.5	0.625							1	0.75	0.75	0.75
2	1	0.5	0.75							2	0.25	0.5	0.375
3	0.75	0.75	0.75							3	0.25	0.75	0.5
4	1	1	1							4	0.75	0.75	0.75
5	1	1	1							5	0.5	0.5	0.5
6	1	1	1							6	0.25	0.5	0.375
7	1	1	1							7	0.75	0.25	0.5
8	0.5	0.5	0.5							8	0.5	0.75	0.625
9	1	0.5	0.75							9	0.25	0.5	0.375
10	1	0.75	0.875							10	0.75	1	0.875
11	0.5	0.25	0.375							11	0.25	0.25	0.25
12	1	1	1							12	1	1	1
13	0.75	0.75	0.75							13	0.25	0.5	0.375
14	1	0.75	0.875							14	0.5	0.75	0.625
15	1	0.75	0.875							15	0.25	0.5	0.375
16	0.75	0.5	0.625							16	0.25	0.75	0.5
17	0.75	0.5	0.625							17	0	0.5	0.25
18	0.75	0.25	0.5							18	0.25	0.5	0.375
19	1	1	1							19	0.25	0.75	0.5
20	1	1	1							20	0.5	0.5	0.5
21	1	1	1							21	0.25	0	0.125
22	1	1	1							22	0	0.5	0.25
23	1	0.75	0.875							23	0.5	0.75	0.625
24	0.75	0.5	0.625							24	0	0.25	0.125
25	1	0.75	0.875							25	0.5	0.75	0.625
26	0.75	1	0.875							26	0.25	0.25	0.25
27	0	0	0							27	0.5	0	0.25
28	0.75	0.5	0.625							28	0.5	0.5	0.5
29	1	1	1							29	0.25	0.75	0.5
30	0.75	0.5	0.625							30	0.5	0.5	0.5
31	1	0.25	0.625							31	0.75	0.75	0.75
32	0.75	0.25	0.5							32	0.75	0.75	0.75
33	1	1	1							33	0.25	0.75	0.5
34	0.5	1	0.75							34	0.25	0.25	0.25
35	1	1	1							35	0.25	0	0.125
36	1	1	1							36	0.5	0.75	0.625
37	1	0.5	0.75							37	0.5	1	0.75
38	1	1	1							38	0.75	0.5	0.625
39	1	1	1							39	1	1	1
40	0.75	1	0.875							40	0.75	0.75	0.75
41	1	0.75	0.875							41	0.5	1	0.75
42	1	1	1							42	1	0.75	0.875
43	1	1	1							43	0.5	0.75	0.625
44	0.75	1	0.875							44	0.5	0.5	0.5
45	0.5	0.5	0.5							45	0.5	0.5	0.5
46	0.75	0.5	0.625							46	0.75	0.25	0.5
47	0.75	0.75	0.75							47	0.25	0.25	0.25
48	1	1	1							48	0.5	0.75	0.625
49	1	0.75	0.875							49	0.25	0.5	0.375
50	1	0.5	0.75							50	0	0.5	0.25
51	0.75	0.25	0.5							51	0.75	0.75	0.75
52	1	1	1							52	0.5	0.75	0.625
53	1	0.75	0.875							53	0.25	0.5	0.375
54	0.75	0.5	0.625							54	0.75	1	0.875
55	1	1	1							55	1	0.5	0.75
56	1	0.5	0.75							56	0.75	0.5	0.625
57	1	1	1							57	0.25	0.75	0.5
58	1	0.75	0.875							58	0.25	0.5	0.375
59	1	0.5	0.75							59	0.5	0.5	0.5
60	0.75	0.5	0.625							60	0.25	0.5	0.375
61	1	0.75	0.875							61	0.25	0.5	0.375
62	0.75	0.5	0.625							62	0	0.5	0.25
63	0.75	0.75	0.75							63	0.75	0.25	0.5
64	0.25	0.75	0.5							64	0	0.75	0.375
65	0.75	0.25	0.5							65	0.5	0.75	0.625
66	0.75	0.75	0.75							66	0.25	0.5	0.375
67	1	0.75	0.875							67	0.25	0.75	0.5
68	0.75	0.5	0.625							68	1	0.75	0.875
69	0.25	0.75	0.5							69	0.5	0.75	0.625
70	0.25	0.25	0.25							70	0.25	1	0.625
71	1	0.75	0.875							71	0.5	0.25	0.375
72	0.5	1	0.75							72	0.25	0.25	0.25
73	1	0.5	0.75							73	0.25	0.25	0.25
74	1	0.5	0.75							74	0	0	0
75	0.25	0.25	0.25							75	0.25	0.75	0.5
76	0.75	0.25	0.5							76	0.5	0.75	0.625
77	1	0.75	0.875							77	0.5	1	0.75
78	1	0.5	0.75							78	0.25	0.25	0.25
79	1	1	1							79	0.25	0.5	0.375
80	0.75	0.5	0.625							80	0.25	0.75	0.5
81	1	1	1							81	0.75	0.75	0.75
82	0.5	0.25	0.375							82	0.5	0.25	0.375
83	1	0.75	0.875							83	0.25	0.5	0.375
84	1	0.25	0.625							84	0.75	0.25	0.5
85	1	1	1							85	0	0.5	0.25
86	1	0.5	0.75							86	0.25	0.25	0.25
87	0.75	0.25	0.5							87	0.5	1	0.75
88	1	1	1							88	0.75	0.5	0.625
89	1	0.75	0.875							89	0.75	0.75	0.75
90	1	0.75	0.875							90	0.5	0.25	0.375
91	1	0.75	0.875							91	0.75	0.75	0.75
92	1	0.5	0.75							92	0.5	0.5	0.5
93	0.5	0.25	0.375							93	0.75	0.5	0.625
94	1	0.5	0.75							94	0.75	0.5	0.625
95	1	0.25	0.625							95	0.25	0.75	0.5
96	1	1	1							96	0.5	0.5	0.5
Total	0.854167	0.682292	0.768229							Total	0.445312	0.570312	0.507812

## Sheet: Exp2_Figure
YOUNGER THAN 9						BETWEEN 9 AND 11						OLDER THAN 11
	Inferential task		Epistemic status task				Inferential task		Epistemic status task				Inferential task		Epistemic status task
Participant	Even if	If	Even if	If		Participant	Even if	If	Even if	If		Participant	Even if	If	Even if	If
6	1	1	0.25	0.5		3	0.75	0.75	0.25	0.75		1	0.75	0.5	0.75	0.75
7	1	1	0.75	0.25		10	1	0.75	0.75	1		2	1	0.5	0.25	0.5
8	0.5	0.5	0.5	0.75		11	0.5	0.25	0.25	0.25		4	1	1	0.75	0.75
9	1	0.5	0.25	0.5		12	1	1	1	1		5	1	1	0.5	0.5
27	0	0	0.5	0		13	0.75	0.75	0.25	0.5		16	0.75	0.5	0.25	0.75
28	0.75	0.5	0.5	0.5		14	1	0.75	0.5	0.75		26	0.75	1	0.25	0.25
32	0.75	0.25	0.75	0.75		15	1	0.75	0.25	0.5		35	1	1	0.25	0
33	1	1	0.25	0.75		17	0.75	0.5	0	0.5		36	1	1	0.5	0.75
34	0.5	1	0.25	0.25		18	0.75	0.25	0.25	0.5		37	1	0.5	0.5	1
44	0.75	1	0.5	0.5		19	1	1	0.25	0.75		38	1	1	0.75	0.5
45	0.5	0.5	0.5	0.5		20	1	1	0.5	0.5		39	1	1	1	1
47	0.75	0.75	0.25	0.25		21	1	1	0.25	0		40	0.75	1	0.75	0.75
48	1	1	0.5	0.75		22	1	1	0	0.5		41	1	0.75	0.5	1
50	1	0.5	0	0.5		23	1	0.75	0.5	0.75		42	1	1	1	0.75
51	0.75	0.25	0.75	0.75		24	0.75	0.5	0	0.25		43	1	1	0.5	0.75
58	1	0.75	0.25	0.5		25	1	0.75	0.5	0.75		46	0.75	0.5	0.75	0.25
59	1	0.5	0.5	0.5		29	1	1	0.25	0.75		52	1	1	0.5	0.75
60	0.75	0.5	0.25	0.5		30	0.75	0.5	0.5	0.5		53	1	0.75	0.25	0.5
61	1	0.75	0.25	0.5		31	1	0.25	0.75	0.75		54	0.75	0.5	0.75	1
62	0.75	0.5	0	0.5		49	1	0.75	0.25	0.5		55	1	1	1	0.5
63	0.75	0.75	0.75	0.25		56	1	0.5	0.75	0.5		73	1	0.5	0.25	0.25
64	0.25	0.75	0	0.75		57	1	1	0.25	0.75		86	1	0.5	0.25	0.25
74	1	0.5	0	0		65	0.75	0.25	0.5	0.75		87	0.75	0.25	0.5	1
75	0.25	0.25	0.25	0.75		66	0.75	0.75	0.25	0.5		88	1	1	0.75	0.5
76	0.75	0.25	0.5	0.75		67	1	0.75	0.25	0.75		89	1	0.75	0.75	0.75
77	1	0.75	0.5	1		68	0.75	0.5	1	0.75		91	1	0.75	0.75	0.75
78	1	0.5	0.25	0.25		69	0.25	0.75	0.5	0.75		94	1	0.5	0.75	0.5
81	1	1	0.75	0.75		70	0.25	0.25	0.25	1		95	1	0.25	0.25	0.75
82	0.5	0.25	0.5	0.25		71	1	0.75	0.5	0.25		96	1	1	0.5	0.5
						72	0.5	1	0.25	0.25
						79	1	1	0.25	0.5
						80	0.75	0.5	0.25	0.75
						83	1	0.75	0.25	0.5
						84	1	0.25	0.75	0.25
						85	1	1	0	0.5
						90	1	0.75	0.5	0.25
						92	1	0.5	0.5	0.5
						93	0.5	0.25	0.75	0.5
Mean	0.767241	0.612069	0.387931	0.508621		Mean	0.855263	0.677632	0.394737	0.572368		Mean	0.939655	0.758621	0.568966	0.62931
Percentage	76.7241	61.2069	38.7931	50.8621		Percentage	85.5263	67.7632	39.4737	57.2368		Percentage	93.9655	75.8621	56.8966	62.931
SD	27.4927	28.8052	23.7041	24.5338		SD	21.4599	26.5772	25.7532	23.1825		SD	10.8874	26.2906	24.9075	26.4074
Error	5.10527	5.349	4.40174	4.55582		Error	3.48125	4.31139	4.17773	3.7607		Error	2.02173	4.88204	4.6252	4.90374
Mean		≤ 9 years old	9-11 years old	older 11 years old
Inferential task	Even if	77	86	94
	If	61	68	76
Epistemic status task	Even if	39	39	57
	If	51	57	63
StanDev		≤ 9 years old	9-11 years old	older 11 years old
Inferential task	Even if	27	21	11
	If	29	27	26
Epistemic status task	Even if	24	26	25
	If	25	23	26
ERROR		≤ 9 years old	9-11 years old	older 11 years old
Inferential task	Even if	5.1	3.48	2.02
	If	5.3	4.31	4.88
Epistemic status task	Even if	4.4	4.17	4.62
	If	4.5	3.76	4.9

## Sheet: Exp1 and Exp2_ResponsesByStory
Percentage of correct responses by story and Conditional (even if, if) in Experiment 1 for both questions (inferential and epistemic status)								Percentage of correct responses by story and Conditional (even if, if) in Experiment 2 for both questions (inferential and epistemic status)
	Inferential question		Epistemic status question						Inferential question		Epistemic status question
Story	Even if	If	Even if	If				Story	Even if	If	Even if	If
1	93	96	74	67				1	83	73	48	50
2	96	84	67	59				2	90	79	21	27
3	85	74	67	74				3	81	58	40	56
4	93	78	93	78				4	83	63	46	63
5	96	81	59	70				5	81	67	40	60
6	89	89	48	70				6	83	75	31	40
7	100	85	81	93				7	94	58	83	92
8	85	96	70	89				8	88	73	48	69
M (Sd)	92 (5.1)	85 (7.5)	70 (12.7)	75 (10.6)				M (Sd.)	85 (4.4)	68 (7.46)	45 (16.9)	57 (18.2)
